# Supplementary material for: (E)-Ethyl 2-(3-cinnamoyl­thio­ureido)acetate
Source: Acta Crystallogr Sect E Struct Rep Online. 2010 Oct 9;66(Pt 11):o2784. doi: 10.1107/S1600536810037918 (PMC3009106; doi:10.1107/S1600536810037918)
Supplement: Supplementary file 1 [file e-66-o2784-sup1.cif]

##############################################################################
###                                                                        ###
###        Electronic paper (Acta Crystallographica Section E)             ###
###                                                                        ###
##############################################################################
#                                                                            #
# This CIF contains the data in a paper accepted for publication in Acta     #
# Crystallographica Section E. It conforms to the requirements of Notes      #
# for Authors for Section E, and has been peer reviewed under the auspices   #
# of the IUCr Commission on Journals.                                        #
#                                                                            #
# Full details of the Crystallographic Information File format               #
# are given in the paper "The Crystallographic Information File (CIF):       #
# a New Standard Archive File for Crystallography" by S. R. Hall, F. H.      #
# Allen and I. D. Brown [Acta Cryst. (1991), A47, 655-685].                  #
#                                                                            #
# The current version of the core CIF dictionary is obtainable from          #
# ftp://ftp.iucr.org/pub/cif_core.dic. The current version number is 2.4.    #
#                                                                            #
# Software is freely available for graphical display of the structure(s) in  #
# this CIF.  For information consult the CIF home page http://www.iucr.org/  #
# cif/home.html                                                              #
#                                                                            #
# This file may be used for bona fide research purposes within the           #
# scientific community so long as proper attribution is given to the journal # 
# article from which it was obtained.                                        #
#                                                                            #
##############################################################################
                                             
data_global
_audit_creation_method     'form.cif (version 2.0)'
_journal_data_validation_number     ?
_journal_date_recd_electronic     2010-09-05
_journal_date_accepted     2010-09-22
_journal_name_full     'Acta Crystallographica, Section E'
_journal_year     2010
_journal_volume     66
_journal_issue     11
_journal_page_first     o2784
_journal_page_last     o2784
_journal_paper_category     QO
_journal_coeditor_code     CI5178
_publ_contact_author_name     'Kassim, Mohammad B.'
_publ_contact_author_address
;
School of Chemical Sciences and Food Technology
Universiti Kebangsaan Malaysia
43600 Bangi Selangor, Malaysia
;
_publ_contact_author_email     'mbkassim@ukm.my'
_publ_contact_author_fax     '+603 89215410'
_publ_contact_author_phone     '+603 89213980'
_publ_section_title
;
(<i>E</i>)-Ethyl 2-(3-cinnamoylthioureido)acetate
;
loop_
    _publ_author_name
    _publ_author_footnote
    _publ_author_address
    'Hassan, Ibrahim N.' ?
;
School of Chemical Sciences and Food Technology
Faculty of Science and Technology
Universiti Kebangsaan Malaysia
UKM 43600 Bangi Selangor, Malaysia
;
    'Yamin, Bohari M.' ?
;
School of Chemical Sciences and Food Technology
Faculty of Science and Technology
Universiti Kebangsaan Malaysia
UKM 43600 Bangi Selangor, Malaysia
;
    'Kassim, Mohammad B.' ?
;
School of Chemical Sciences and Food Technology
Faculty of Science and Technology
Universiti Kebangsaan Malaysia
UKM 43600 Bangi Selangor, Malaysia
;
data_I
_audit_creation_method     SHELXL-97
_chemical_name_systematic
;
(<i>E</i>)-Ethyl 2-(3-cinnamoylthioureido)acetate
;
_chemical_name_common     ?
_chemical_formula_moiety     'C14 H16 N2 O3 S'
_chemical_formula_sum     'C14 H16 N2 O3 S'
_chemical_formula_iupac     'C14 H16 N2 O3 S'
_chemical_formula_weight     292.35
_chemical_melting_point     ?
_symmetry_cell_setting     orthorhombic
_symmetry_space_group_name_H-M     'P 21 21 21'
_symmetry_space_group_name_Hall     'P 2ac 2ab'
loop_
    _symmetry_equiv_pos_as_xyz
    'x, y, z'
    '-x+1/2, -y, z+1/2'
    'x+1/2, -y+1/2, -z'
    '-x, y+1/2, -z+1/2'
_cell_length_a     5.1867(9)
_cell_length_b     9.7417(16)
_cell_length_c     29.154(5)
_cell_angle_alpha     90.00
_cell_angle_beta     90.00
_cell_angle_gamma     90.00
_cell_volume     1473.1(4)
_cell_formula_units_Z     4
_cell_measurement_reflns_used     2524
_cell_measurement_theta_min     2.20
_cell_measurement_theta_max     25.50
_cell_measurement_temperature     298(2)
_exptl_crystal_description     Block
_exptl_crystal_colour     colourless
_exptl_crystal_size_max     0.49
_exptl_crystal_size_mid     0.38
_exptl_crystal_size_min     0.24
_exptl_crystal_density_diffrn     1.318
_exptl_crystal_density_meas     ?
_exptl_crystal_density_method     'not measured'
_exptl_crystal_F_000     616
_exptl_absorpt_coefficient_mu     0.228
_exptl_absorpt_correction_type     multi-scan
_exptl_absorpt_process_details     '(SADABS; Sheldrick, 2000)'
_exptl_absorpt_correction_T_min     0.8965
_exptl_absorpt_correction_T_max     0.9473
_exptl_special_details
;
;
_diffrn_ambient_temperature     298(2)
_diffrn_radiation_type     MoK\a
_diffrn_radiation_wavelength     0.71073
_diffrn_radiation_source     'fine-focus sealed tube'
_diffrn_radiation_monochromator     graphite
_diffrn_measurement_device_type
;
Bruker SMART APEX CCD area-detector diffractometer
;
_diffrn_measurement_method     '\w scan'
_diffrn_detector_area_resol_mean     ?
_diffrn_reflns_number     10938
_diffrn_reflns_av_R_equivalents     0.0333
_diffrn_reflns_av_sigmaI/netI     0.0407
_diffrn_reflns_theta_min     2.20
_diffrn_reflns_theta_max     28.32
_diffrn_reflns_theta_full     28.32
_diffrn_measured_fraction_theta_max     0.997
_diffrn_measured_fraction_theta_full     0.997
_diffrn_reflns_limit_h_min     -6
_diffrn_reflns_limit_h_max     6
_diffrn_reflns_limit_k_min     -12
_diffrn_reflns_limit_k_max     13
_diffrn_reflns_limit_l_min     -32
_diffrn_reflns_limit_l_max     38
_diffrn_standards_number     0
_diffrn_standards_interval_count     .
_diffrn_standards_interval_time     .
_diffrn_standards_decay_%     ?
_refine_special_details
;
Refinement of <i>F</i>^2^ against ALL reflections. The weighted <i>R</i>-factor
<i>wR</i> and goodness of fit <i>S</i> are based on <i>F</i>^2^, conventional
<i>R</i>-factors <i>R</i> are based on <i>F</i>, with <i>F</i> set to zero for
negative <i>F</i>^2^. The threshold expression of <i>F</i>^2^ >
\s(<i>F</i>^2^) is used only for calculating <i>R</i>-factors(gt) <i>etc</i>.
and is not relevant to the choice of reflections for refinement.
<i>R</i>-factors based on <i>F</i>^2^ are statistically about twice as large
as those based on <i>F</i>, and <i>R</i>- factors based on ALL data will be
even larger.
;
_reflns_number_total     3637
_reflns_number_gt     2747
_reflns_threshold_expression     I>2\s(I)
_refine_ls_structure_factor_coef     Fsqd
_refine_ls_matrix_type     full
_refine_ls_R_factor_all     0.0844
_refine_ls_R_factor_gt     0.0630
_refine_ls_wR_factor_gt     0.1516
_refine_ls_wR_factor_ref     0.1635
_refine_ls_goodness_of_fit_ref     1.029
_refine_ls_restrained_S_all     1.029
_refine_ls_number_reflns     3637
_refine_ls_number_parameters     182
_refine_ls_number_restraints     0
_refine_ls_hydrogen_treatment     constr
_refine_ls_weighting_scheme     calc
_refine_ls_weighting_details
                    'calc w=1/[\s^2^(Fo^2^)+(0.1P)^2^] where P=(Fo^2^+2Fc^2^)/3'
_atom_sites_solution_hydrogens     geom
_atom_sites_solution_primary     direct
_atom_sites_solution_secondary     difmap
_refine_ls_shift/su_max     0.036
_refine_ls_shift/su_mean     0.006
_refine_diff_density_max     0.352
_refine_diff_density_min     -0.212
_refine_ls_extinction_method     none
_refine_ls_extinction_coef     ?
_refine_ls_abs_structure_details     'Flack (1983), 1497 Friedel pairs'
_refine_ls_abs_structure_Flack     -0.04(13)
loop_
    _atom_type_symbol
    _atom_type_description
    _atom_type_scat_dispersion_real
    _atom_type_scat_dispersion_imag
    _atom_type_scat_source
    'C' 'C' 0.0033 0.0016
                         'International Tables Vol C Tables 4.2.6.8 and 6.1.1.4'
    'H' 'H' 0.0000 0.0000
                         'International Tables Vol C Tables 4.2.6.8 and 6.1.1.4'
    'N' 'N' 0.0061 0.0033
                         'International Tables Vol C Tables 4.2.6.8 and 6.1.1.4'
    'O' 'O' 0.0106 0.0060
                         'International Tables Vol C Tables 4.2.6.8 and 6.1.1.4'
    'S' 'S' 0.1246 0.1234
                         'International Tables Vol C Tables 4.2.6.8 and 6.1.1.4'
_computing_data_collection     'SMART (Bruker, 2000)'
_computing_cell_refinement     'SAINT (Bruker, 2000)'
_computing_data_reduction     'SAINT (Bruker, 2000)'
_computing_structure_solution     'SHELXS97 (Sheldrick, 2008)'
_computing_structure_refinement     'SHELXL97 (Sheldrick, 2008)'
_computing_molecular_graphics     'SHELXTL (Sheldrick, 2008)'
_computing_publication_material
;
SHELXTL (Sheldrick, 2008), PARST (Nardelli, 1995) and PLATON
(Spek, 2009)
;
loop_
    _atom_site_type_symbol
    _atom_site_label
    _atom_site_fract_x
    _atom_site_fract_y
    _atom_site_fract_z
    _atom_site_U_iso_or_equiv
    _atom_site_adp_type
    _atom_site_calc_flag
    _atom_site_refinement_flags
    _atom_site_occupancy
    _atom_site_disorder_assembly
    _atom_site_disorder_group
    S S1 -0.18635(18) 0.08578(8) 0.03548(2) 0.0573(2) Uani d . 1 . .
    O O1 0.3380(5) 0.2635(3) 0.14456(7) 0.0694(7) Uani d . 1 . .
    O O2 0.0044(6) -0.0041(3) 0.20692(9) 0.0952(10) Uani d . 1 . .
    O O3 -0.3348(5) -0.1415(2) 0.19707(7) 0.0712(7) Uani d . 1 . .
    N N1 0.1857(5) 0.2377(2) 0.07184(7) 0.0446(5) Uani d . 1 . .
    H H1A 0.2047 0.2655 0.0440 0.053 Uiso d R 1 . .
    N N2 -0.0312(5) 0.0950(2) 0.12136(8) 0.0494(6) Uani d . 1 . .
    H H2A 0.0690 0.1285 0.1420 0.059 Uiso d R 1 . .
    C C1 0.9341(6) 0.5968(3) 0.05420(11) 0.0540(7) Uani d . 1 . .
    H H1B 0.8379 0.5558 0.0310 0.065 Uiso calc R 1 . .
    C C2 1.1166(7) 0.6944(3) 0.04298(12) 0.0630(9) Uani d . 1 . .
    H H2B 1.1426 0.7182 0.0124 0.076 Uiso calc R 1 . .
    C C3 1.2592(6) 0.7563(3) 0.07652(12) 0.0635(9) Uani d . 1 . .
    H H3A 1.3788 0.8236 0.0689 0.076 Uiso calc R 1 . .
    C C4 1.2251(7) 0.7186(3) 0.12129(13) 0.0661(9) Uani d . 1 . .
    H H4A 1.3249 0.7593 0.1441 0.079 Uiso calc R 1 . .
    C C5 1.0440(7) 0.6208(3) 0.13305(11) 0.0581(8) Uani d . 1 . .
    H H5A 1.0234 0.5962 0.1637 0.070 Uiso calc R 1 . .
    C C6 0.8916(5) 0.5586(3) 0.09962(10) 0.0450(6) Uani d . 1 . .
    C C7 0.7010(6) 0.4568(3) 0.11298(10) 0.0487(6) Uani d . 1 . .
    H H7A 0.6949 0.4335 0.1439 0.058 Uiso calc R 1 . .
    C C8 0.5352(6) 0.3939(3) 0.08554(10) 0.0451(6) Uani d . 1 . .
    H H8A 0.5372 0.4125 0.0543 0.054 Uiso calc R 1 . .
    C C9 0.3480(6) 0.2950(3) 0.10411(9) 0.0465(6) Uani d . 1 . .
    C C10 -0.0050(6) 0.1404(3) 0.07938(10) 0.0439(6) Uani d . 1 . .
    C C11 -0.2162(6) -0.0072(3) 0.13555(10) 0.0514(7) Uani d . 1 . .
    H H11A -0.2033 -0.0869 0.1158 0.062 Uiso calc R 1 . .
    H H11B -0.3892 0.0297 0.1328 0.062 Uiso calc R 1 . .
    C C12 -0.1669(7) -0.0482(3) 0.18390(11) 0.0604(8) Uani d . 1 . .
    C C13 -0.3116(12) -0.1938(5) 0.24386(13) 0.1039(16) Uani d . 1 . .
    H H13A -0.1398 -0.2299 0.2490 0.125 Uiso calc R 1 . .
    H H13B -0.3433 -0.1210 0.2658 0.125 Uiso calc R 1 . .
    C C14 -0.5011(16) -0.3012(7) 0.24893(19) 0.165(3) Uani d . 1 . .
    H H14A -0.4645 -0.3534 0.2761 0.247 Uiso calc R 1 . .
    H H14B -0.4953 -0.3606 0.2227 0.247 Uiso calc R 1 . .
    H H14C -0.6697 -0.2612 0.2514 0.247 Uiso calc R 1 . .
loop_
    _atom_site_aniso_label
    _atom_site_aniso_U_11
    _atom_site_aniso_U_22
    _atom_site_aniso_U_33
    _atom_site_aniso_U_12
    _atom_site_aniso_U_13
    _atom_site_aniso_U_23
    S1 0.0656(5) 0.0633(4) 0.0430(4) -0.0139(4) -0.0054(4) -0.0001(3)
    O1 0.0813(16) 0.0836(14) 0.0431(11) -0.0360(15) -0.0067(11) 0.0109(10)
    O2 0.105(2) 0.113(2) 0.0677(17) -0.049(2) -0.0235(16) 0.0243(17)
    O3 0.0789(16) 0.0854(15) 0.0494(12) -0.0338(14) -0.0044(12) 0.0145(11)
    N1 0.0475(12) 0.0476(11) 0.0386(11) -0.0068(12) 0.0019(11) 0.0020(9)
    N2 0.0518(14) 0.0541(13) 0.0422(12) -0.0123(12) -0.0024(10) 0.0020(11)
    C1 0.0510(17) 0.0602(16) 0.0509(16) -0.0087(15) -0.0081(13) 0.0023(14)
    C2 0.063(2) 0.0684(18) 0.0579(19) -0.0092(17) 0.0024(15) 0.0120(15)
    C3 0.053(2) 0.0544(16) 0.084(2) -0.0068(15) 0.0053(16) -0.0015(16)
    C4 0.059(2) 0.0655(19) 0.073(2) -0.0121(16) -0.0086(17) -0.0198(17)
    C5 0.0598(19) 0.0647(19) 0.0497(17) -0.0059(17) -0.0031(14) -0.0092(14)
    C6 0.0396(14) 0.0439(14) 0.0513(15) 0.0033(11) -0.0010(12) -0.0043(11)
    C7 0.0519(16) 0.0515(14) 0.0427(14) 0.0005(14) 0.0013(13) 0.0001(11)
    C8 0.0464(15) 0.0455(14) 0.0433(14) -0.0002(13) -0.0003(12) 0.0017(11)
    C9 0.0473(16) 0.0472(14) 0.0449(14) -0.0019(13) -0.0044(12) 0.0012(11)
    C10 0.0431(16) 0.0393(12) 0.0492(15) 0.0014(12) -0.0004(12) -0.0028(11)
    C11 0.0502(16) 0.0538(15) 0.0503(15) -0.0080(14) -0.0016(13) 0.0065(12)
    C12 0.0631(19) 0.0642(18) 0.0538(17) -0.0143(18) 0.0004(17) 0.0043(13)
    C13 0.124(4) 0.125(3) 0.062(2) -0.041(4) -0.012(3) 0.038(2)
    C14 0.184(6) 0.229(8) 0.083(3) -0.108(6) -0.038(4) 0.083(4)
_geom_special_details
;
All e.s.d.'s (except the e.s.d. in the dihedral angle between two l.s. planes)
are estimated using the full covariance matrix. The cell e.s.d.'s are taken
into account individually in the estimation of e.s.d.'s in distances, angles
and torsion angles; correlations between e.s.d.'s in cell parameters are only
used when they are defined by crystal symmetry. An approximate (isotropic)
treatment of cell e.s.d.'s is used for estimating e.s.d.'s involving l.s.
planes.
;
loop_
    _geom_bond_atom_site_label_1
    _geom_bond_atom_site_label_2
    _geom_bond_site_symmetry_2
    _geom_bond_distance
    _geom_bond_publ_flag
    S1 C10 . 1.675(3) ?
    O1 C9 . 1.219(3) ?
    O2 C12 . 1.193(4) ?
    O3 C12 . 1.316(4) ?
    O3 C13 . 1.462(4) ?
    N1 C9 . 1.380(4) ?
    N1 C10 . 1.387(4) ?
    N1 H1A . 0.86 ?
    N2 C10 . 1.308(4) ?
    N2 C11 . 1.443(4) ?
    N2 H2A . 0.86 ?
    C1 C2 . 1.381(4) ?
    C1 C6 . 1.393(4) ?
    C1 H1B . 0.93 ?
    C2 C3 . 1.366(5) ?
    C2 H2B . 0.93 ?
    C3 C4 . 1.367(5) ?
    C3 H3A . 0.93 ?
    C4 C5 . 1.381(5) ?
    C4 H4A . 0.93 ?
    C5 C6 . 1.393(4) ?
    C5 H5A . 0.93 ?
    C6 C7 . 1.453(4) ?
    C7 C8 . 1.325(4) ?
    C7 H7A . 0.93 ?
    C8 C9 . 1.472(4) ?
    C8 H8A . 0.93 ?
    C11 C12 . 1.487(4) ?
    C11 H11A . 0.97 ?
    C11 H11B . 0.97 ?
    C13 C14 . 1.443(7) ?
    C13 H13A . 0.97 ?
    C13 H13B . 0.97 ?
    C14 H14A . 0.96 ?
    C14 H14B . 0.96 ?
    C14 H14C . 0.96 ?
loop_
    _geom_angle_atom_site_label_1
    _geom_angle_atom_site_label_2
    _geom_angle_atom_site_label_3
    _geom_angle_site_symmetry_1
    _geom_angle_site_symmetry_3
    _geom_angle
    _geom_angle_publ_flag
    C12 O3 C13 . . 117.3(3) ?
    C9 N1 C10 . . 127.1(2) ?
    C9 N1 H1A . . 116.5 ?
    C10 N1 H1A . . 116.5 ?
    C10 N2 C11 . . 124.8(2) ?
    C10 N2 H2A . . 117.6 ?
    C11 N2 H2A . . 117.6 ?
    C2 C1 C6 . . 121.2(3) ?
    C2 C1 H1B . . 119.4 ?
    C6 C1 H1B . . 119.4 ?
    C3 C2 C1 . . 120.3(3) ?
    C3 C2 H2B . . 119.8 ?
    C1 C2 H2B . . 119.8 ?
    C2 C3 C4 . . 119.7(3) ?
    C2 C3 H3A . . 120.2 ?
    C4 C3 H3A . . 120.2 ?
    C3 C4 C5 . . 120.6(3) ?
    C3 C4 H4A . . 119.7 ?
    C5 C4 H4A . . 119.7 ?
    C4 C5 C6 . . 120.8(3) ?
    C4 C5 H5A . . 119.6 ?
    C6 C5 H5A . . 119.6 ?
    C5 C6 C1 . . 117.3(3) ?
    C5 C6 C7 . . 119.7(3) ?
    C1 C6 C7 . . 123.0(3) ?
    C8 C7 C6 . . 126.5(3) ?
    C8 C7 H7A . . 116.7 ?
    C6 C7 H7A . . 116.7 ?
    C7 C8 C9 . . 120.6(3) ?
    C7 C8 H8A . . 119.7 ?
    C9 C8 H8A . . 119.7 ?
    O1 C9 N1 . . 122.2(3) ?
    O1 C9 C8 . . 123.2(3) ?
    N1 C9 C8 . . 114.6(2) ?
    N2 C10 N1 . . 117.0(2) ?
    N2 C10 S1 . . 123.3(2) ?
    N1 C10 S1 . . 119.7(2) ?
    N2 C11 C12 . . 110.0(3) ?
    N2 C11 H11A . . 109.6 ?
    C12 C11 H11A . . 109.6 ?
    N2 C11 H11B . . 109.7 ?
    C12 C11 H11B . . 109.7 ?
    H11A C11 H11B . . 108.2 ?
    O2 C12 O3 . . 125.3(3) ?
    O2 C12 C11 . . 124.3(3) ?
    O3 C12 C11 . . 110.4(3) ?
    C14 C13 O3 . . 107.0(4) ?
    C14 C13 H13A . . 110.3 ?
    O3 C13 H13A . . 110.3 ?
    C14 C13 H13B . . 110.3 ?
    O3 C13 H13B . . 110.3 ?
    H13A C13 H13B . . 108.6 ?
    C13 C14 H14A . . 109.5 ?
    C13 C14 H14B . . 109.5 ?
    H14A C14 H14B . . 109.5 ?
    C13 C14 H14C . . 109.5 ?
    H14A C14 H14C . . 109.5 ?
    H14B C14 H14C . . 109.5 ?
loop_
    _geom_hbond_atom_site_label_D
    _geom_hbond_atom_site_label_H
    _geom_hbond_atom_site_label_A
    _geom_hbond_site_symmetry_D
    _geom_hbond_site_symmetry_H
    _geom_hbond_site_symmetry_A
    _geom_hbond_distance_DH
    _geom_hbond_distance_HA
    _geom_hbond_distance_DA
    _geom_hbond_angle_DHA
    _geom_hbond_publ_flag
    N1 H1A S1 . . 3_555 0.86 2.79 3.631(2) 166 yes
    N2 H2A O1 . . 1_555 0.86 1.92 2.611(4) 137 yes
    C4 H4A O3 . . 1_765 0.93 2.54 3.457(4) 170 yes
    C8 H8A S1 . . 3_555 0.93 2.86 3.716(3) 153 yes
