# Supplementary material for: (E)-Ethyl 2-(3-cinnamoyl­thio­ureido)acetate
Source: Acta Crystallogr Sect E Struct Rep Online. 2010 Oct 9;66(Pt 11):o2784. doi: 10.1107/S1600536810037918 (PMC3009106; doi:10.1107/S1600536810037918)
Supplement: Supplementary file 2 [file e-66-o2784-Isup2.hkl]

# 
# h,k,l, Fc-squared, Fo-squared, sigma(Fo-squared) and status flag 
# 
data_I
_shelx_title ' a                      R = 0.05' 
_shelx_refln_list_code          4 
_shelx_F_calc_maximum      146.78 
_exptl_crystal_F_000       616.00 
_reflns_d_resolution_high  0.7491 
 
loop_ 
 _symmetry_equiv_pos_as_xyz 
 'x, y, z' 
 '-x+1/2, -y, z+1/2' 
 'x+1/2, -y+1/2, -z' 
 '-x, y+1/2, -z+1/2' 
 
_cell_length_a     5.1867 
_cell_length_b     9.7417 
_cell_length_c    29.1540 
_cell_angle_alpha  90.000 
_cell_angle_beta   90.000 
_cell_angle_gamma  90.000 
 
_shelx_F_squared_multiplier     1.000 
 
loop_ 
 _refln_index_h 
 _refln_index_k 
 _refln_index_l 
 _refln_F_squared_calc 
 _refln_F_squared_meas 
 _refln_F_squared_sigma 
 _refln_observed_status 
   2   0   0     1003.43      972.05     30.29 o 
   1   1   0     5584.13     6830.49    109.89 o 
   2   1   0     1913.00     2170.18     36.87 o 
   3   1   0      268.28      241.56      6.81 o 
   4   1   0      126.18      107.18      4.98 o 
   5   1   0       34.14       51.75      5.42 o 
   6   1   0        0.07       13.84      5.43 o 
   0   2   0      489.39      427.92      7.88 o 
   1   2   0    17132.31    22005.20    304.79 o 
   2   2   0     1254.73     1581.07     27.13 o 
   3   2   0      287.82      261.55      7.24 o 
   4   2   0       14.13       14.70      3.03 o 
   5   2   0      137.59      139.12     11.73 o 
   6   2   0        0.22        7.62      5.92 o 
   1   3   0     1806.92     1849.98     26.99 o 
   2   3   0       41.68       51.45      2.37 o 
   3   3   0       10.17       21.31      2.85 o 
   4   3   0       72.32       75.25      4.40 o 
   5   3   0        8.52        6.42      3.67 o 
   6   3   0       25.00       38.66      5.90 o 
   0   4   0       76.82       79.82      4.36 o 
   1   4   0      352.02      434.13      8.00 o 
   2   4   0     1967.10     2300.17     34.12 o 
   3   4   0       91.78      101.58      3.90 o 
   4   4   0        4.01        6.83      2.44 o 
   5   4   0        0.84        4.83      4.65 o 
   6   4   0        2.50        5.81      4.96 o 
   1   5   0       55.34       56.93      2.36 o 
   2   5   0      273.61      268.73      5.93 o 
   3   5   0       16.69       13.96      2.87 o 
   4   5   0       14.83       18.27      3.10 o 
   5   5   0        2.08       -4.04      4.08 o 
   6   5   0        2.00        2.49      5.43 o 
   0   6   0     2183.26     2249.90     48.75 o 
   1   6   0      202.67      188.57      4.74 o 
   2   6   0      145.96      135.33      5.48 o 
   3   6   0      365.43      359.81     10.20 o 
   4   6   0        6.12       10.08      4.41 o 
   5   6   0        7.06        7.19      5.37 o 
   6   6   0        0.68        4.47      4.89 o 
   1   7   0       89.30       88.33      4.30 o 
   2   7   0       33.55       28.43      3.36 o 
   3   7   0        6.67       11.76      2.99 o 
   4   7   0       42.97       39.29      6.32 o 
   5   7   0       22.06       22.71      5.55 o 
   0   8   0       57.16       45.86      4.56 o 
   1   8   0      264.01      257.39     17.41 o 
   2   8   0       23.38       18.60      5.55 o 
   3   8   0       63.86       49.59      5.00 o 
   4   8   0       86.34       77.17      9.41 o 
   5   8   0       17.80       17.65      5.86 o 
   1   9   0       69.89       60.04      4.18 o 
   2   9   0       72.08       75.67      5.07 o 
   3   9   0        3.41       10.79      3.63 o 
   4   9   0       97.18       94.24      8.64 o 
   0  10   0       21.76       22.88      5.24 o 
   1  10   0        0.60        0.90      2.83 o 
   2  10   0        6.97        6.07      3.06 o 
   3  10   0        7.34        8.86      4.93 o 
   4  10   0        7.87       22.29      6.84 o 
   1  11   0       48.35       47.92      4.53 o 
   2  11   0        5.73        1.04      3.14 o 
   3  11   0       11.68       12.66      5.83 o 
   0  12   0        2.95        6.40      4.07 o 
   1  12   0        0.00        6.14      5.79 o 
   2  12   0        4.47        3.64      5.06 o 
   1   0   1      940.76     1026.20     21.19 o 
   2   0   1     1009.15     1178.77     25.41 o 
   3   0   1      541.01      505.98     13.59 o 
   4   0   1      109.13      103.15      7.48 o 
   5   0   1       10.20        4.46      2.76 o 
   6   0   1        0.03        3.15      7.44 o 
  -6   1   1      122.01      147.19     12.62 o 
  -5   1   1      458.34      439.87     14.25 o 
  -4   1   1       18.29       28.26      3.10 o 
  -3   1   1      159.68      152.65      5.06 o 
  -2   1   1       60.47       64.57      2.89 o 
  -1   1   1     2449.06     2476.40     49.52 o 
   0   1   1      990.97     1198.50     17.11 o 
   1   1   1     2422.76     2517.68     41.14 o 
   2   1   1       64.79       68.44      5.19 o 
   3   1   1      160.68      149.58      6.10 o 
   4   1   1       18.09       20.96      3.08 o 
   5   1   1      462.78      424.17      9.65 o 
   6   1   1      121.71      116.21     12.67 o 
  -6   2   1        7.14       21.78      7.65 o 
  -5   2   1       11.40       22.14      3.25 o 
  -4   2   1      101.50       86.54      5.48 o 
  -3   2   1       42.09       45.71      3.66 o 
  -2   2   1     2191.76     2347.17     47.47 o 
  -1   2   1     4342.91     4892.73     68.71 o 
   0   2   1       73.33       58.77      1.56 o 
   1   2   1     4423.15     4898.38     68.81 o 
   2   2   1     2166.73     2304.10     34.00 o 
   3   2   1       44.56       52.22      2.82 o 
   4   2   1      104.17       88.71      4.10 o 
   5   2   1       11.16       23.85      4.39 o 
   6   2   1        7.36       13.65      5.83 o 
  -6   3   1        5.11        6.37      5.04 o 
  -5   3   1        2.84        5.80      3.19 o 
  -4   3   1      520.17      504.36     11.82 o 
  -3   3   1       79.83       78.28      3.40 o 
  -2   3   1      484.80      479.26      8.69 o 
  -1   3   1      113.92      118.58      4.68 o 
   0   3   1     1244.83     1290.71     17.33 o 
   1   3   1      113.68      125.08      3.08 o 
   2   3   1      500.85      495.89      8.99 o 
   3   3   1       79.14       77.66      3.80 o 
   4   3   1      519.73      485.81     11.87 o 
   5   3   1        2.73        6.77      2.98 o 
   6   3   1        4.87        4.79      5.93 o 
  -6   4   1        7.66        9.37      5.09 o 
  -5   4   1        3.17        0.04      4.10 o 
  -4   4   1       50.71       63.62      4.28 o 
  -3   4   1       66.40       56.14      3.60 o 
  -2   4   1       46.57       64.58      2.62 o 
  -1   4   1      689.55      730.14     11.91 o 
   0   4   1       98.71       92.32      2.51 o 
   1   4   1      688.97      741.88     12.00 o 
   2   4   1       46.49       61.94      4.10 o 
   3   4   1       66.90       56.13      3.40 o 
   4   4   1       52.17       64.67      3.71 o 
   5   4   1        2.82       -0.90      5.32 o 
   6   4   1        7.56       11.12      5.40 o 
  -6   5   1       20.26       28.45      6.00 o 
  -5   5   1       30.00       28.24      5.26 o 
  -4   5   1       43.78       45.82      3.81 o 
  -3   5   1       35.76       43.72      3.63 o 
  -2   5   1      208.74      235.95     12.64 o 
  -1   5   1      139.39      136.26      6.19 o 
   0   5   1      166.26      157.98      3.75 o 
   1   5   1      138.76      141.42      5.40 o 
   2   5   1      208.76      233.04      7.34 o 
   3   5   1       32.10       36.78      2.88 o 
   4   5   1       42.94       42.89      4.13 o 
   5   5   1       28.96       39.57      5.83 o 
   6   5   1       20.33       25.71      6.08 o 
  -6   6   1        3.71       -0.68      5.07 o 
  -5   6   1        6.05        0.83      4.11 o 
  -4   6   1       21.10       23.55      7.29 o 
  -3   6   1      111.39       99.54      5.16 o 
  -2   6   1      304.84      297.54      8.44 o 
  -1   6   1       46.21       49.83      2.55 o 
   0   6   1      209.33      191.49      4.59 o 
   1   6   1       46.01       52.01      2.58 o 
   2   6   1      306.14      307.33      8.61 o 
   3   6   1      111.05      116.35      5.56 o 
   4   6   1       22.61       24.89      3.99 o 
   5   6   1        5.85        0.77      5.82 o 
   6   6   1        3.45       11.95      5.46 o 
  -5   7   1       24.92       29.03      5.61 o 
  -4   7   1        3.87        1.34      3.98 o 
  -3   7   1      189.68      191.12      7.29 o 
  -2   7   1        3.06        4.08      2.63 o 
  -1   7   1       20.13       23.12      2.50 o 
   0   7   1      383.90      360.79      8.23 o 
   1   7   1       21.39       24.80      4.44 o 
   2   7   1        3.04        2.77      3.29 o 
   3   7   1      189.28      185.83      7.26 o 
   4   7   1        4.12        4.24      4.33 o 
   5   7   1       25.35       30.91      5.95 o 
  -5   8   1       15.95       27.44      8.35 o 
  -4   8   1        4.28        8.19      4.83 o 
  -3   8   1       33.13       36.27      6.27 o 
  -2   8   1       76.34       62.68      4.34 o 
  -1   8   1      208.08      202.67      7.02 o 
   0   8   1      108.12      111.68      9.16 o 
   1   8   1      206.58      208.30      7.20 o 
   2   8   1       76.70       62.83      6.19 o 
   3   8   1       33.82       41.28      4.26 o 
   4   8   1        4.48        6.72      4.91 o 
   5   8   1       16.19       20.72      6.02 o 
  -4   9   1       11.50       17.88      5.93 o 
  -3   9   1        2.39       -2.77      4.19 o 
  -2   9   1       56.13       57.32      4.45 o 
  -1   9   1       23.84       24.57      3.08 o 
   0   9   1       42.82       36.84      3.43 o 
   1   9   1       24.42       24.47      3.25 o 
   2   9   1       56.14       54.73      4.47 o 
   3   9   1        2.43        5.16      3.31 o 
   4   9   1       11.45       17.49      5.83 o 
  -4  10   1       21.13       22.26      7.20 o 
  -3  10   1        0.05        3.86      6.78 o 
  -2  10   1       10.52        9.23      3.15 o 
  -1  10   1       56.44       55.06      4.50 o 
   0  10   1       10.55       18.44      3.85 o 
   1  10   1       56.63       54.46      4.42 o 
   2  10   1       10.39       10.77      3.36 o 
   3  10   1        0.06        0.04      4.73 o 
   4  10   1       21.22       27.20      6.96 o 
  -3  11   1        7.93        2.55      5.13 o 
  -2  11   1        3.22        7.16      3.30 o 
  -1  11   1        0.91        4.43      3.22 o 
   0  11   1        0.49        1.35      3.21 o 
   1  11   1        1.00        6.08      3.15 o 
   2  11   1        3.18       -1.52      3.24 o 
   3  11   1        7.45        9.30      5.44 o 
  -2  12   1        5.43        5.69      5.19 o 
  -1  12   1        1.08        7.01      3.47 o 
   0  12   1        1.18       -1.48      2.80 o 
   1  12   1        1.11       -3.17      3.17 o 
   2  12   1        5.52        8.96      5.36 o 
   0  13   1        3.07       12.91      8.82 o 
   1   0   2      127.17      143.15      3.68 o 
   2   0   2      548.76      504.03     12.32 o 
   3   0   2       81.52      100.99      5.26 o 
   4   0   2        0.12        2.49      2.51 o 
   5   0   2       12.65       10.01      2.78 o 
   6   0   2        0.70        2.94      3.66 o 
  -5   1   2       47.56       39.66      6.82 o 
  -4   1   2       61.30       59.32      4.23 o 
  -3   1   2      182.15      168.12      5.28 o 
  -2   1   2      161.12      159.79      3.84 o 
  -1   1   2      677.83      800.64     12.28 o 
   0   1   2      529.59      550.49      8.14 o 
   1   1   2      709.91      838.90     37.29 o 
   2   1   2      153.84      159.26      8.04 o 
   3   1   2      187.23      183.78      9.99 o 
   4   1   2       58.46       54.46      3.93 o 
   5   1   2       48.28       65.01      3.29 o 
   6   1   2       24.74       34.44      4.56 o 
  -6   2   2       12.38       18.68      6.69 o 
  -5   2   2       34.18       40.62      6.66 o 
  -4   2   2       17.69       17.43      3.28 o 
  -3   2   2      119.51      123.24      5.38 o 
  -2   2   2      371.51      458.60     15.72 o 
  -1   2   2    21543.01    25559.03    316.05 o 
   0   2   2        6.79       13.14      1.05 o 
   1   2   2    21495.17    25453.92    353.50 o 
   2   2   2      365.89      449.11     10.60 o 
   3   2   2      111.56      114.03      4.46 o 
   4   2   2       16.54       17.04      3.17 o 
   5   2   2       34.61       34.63      3.46 o 
   6   2   2       12.74       13.55      6.87 o 
  -6   3   2        8.80       21.60      5.41 o 
  -5   3   2       11.28       12.84      4.44 o 
  -4   3   2      534.76      543.64     10.99 o 
  -3   3   2       31.92       36.48      2.54 o 
  -2   3   2       36.05       40.35      2.30 o 
  -1   3   2       57.99       41.67      2.46 o 
   0   3   2      807.87      904.45     12.52 o 
   1   3   2       59.63       46.51      3.42 o 
   2   3   2       33.60       36.39      4.00 o 
   3   3   2       33.44       39.24      3.03 o 
   4   3   2      533.44      520.33     20.98 o 
   5   3   2       11.54       12.24      3.43 o 
   6   3   2        8.67       15.20      6.56 o 
  -6   4   2        5.21        7.98      5.07 o 
  -5   4   2       34.52       25.76      6.18 o 
  -4   4   2       60.23       52.70      4.50 o 
  -3   4   2      334.48      301.09      6.83 o 
  -2   4   2     1290.52     1330.62     20.57 o 
  -1   4   2     1824.46     1926.99     29.04 o 
   0   4   2      572.40      566.99      8.69 o 
   1   4   2     1838.65     1973.68     28.90 o 
   2   4   2     1310.89     1340.78     21.01 o 
   3   4   2      331.14      300.76      7.16 o 
   4   4   2       58.71       45.97      3.37 o 
   5   4   2       34.60       43.71      4.37 o 
   6   4   2        5.18        3.77      5.20 o 
  -6   5   2       11.91       21.72      5.64 o 
  -5   5   2        3.22        3.17      4.00 o 
  -4   5   2       44.18       37.86      5.00 o 
  -3   5   2      423.97      395.16     15.34 o 
  -2   5   2      275.72      232.08      6.85 o 
  -1   5   2      723.46      663.82     11.71 o 
   0   5   2       86.85       92.36      2.83 o 
   1   5   2      702.96      659.82     11.39 o 
   2   5   2      278.43      245.63      5.79 o 
   3   5   2      418.21      387.99      8.60 o 
   4   5   2       43.05       39.30      3.83 o 
   5   5   2        3.35       -0.59      5.62 o 
   6   5   2       11.84       17.06      5.75 o 
  -6   6   2        4.93        8.17      5.41 o 
  -5   6   2        5.34        8.62      4.41 o 
  -4   6   2       40.75       49.67      6.39 o 
  -3   6   2      237.65      212.92      7.28 o 
  -2   6   2      256.31      230.78      7.16 o 
  -1   6   2      125.07      129.13      5.58 o 
   0   6   2     1808.70     1761.11     24.48 o 
   1   6   2      122.06      123.12      5.30 o 
   2   6   2      250.06      232.91      5.87 o 
   3   6   2      236.62      200.80      7.44 o 
   4   6   2       40.98       34.44      3.95 o 
   5   6   2        5.18       -3.25      4.15 o 
   6   6   2        5.14        8.47      5.42 o 
  -5   7   2       25.10       35.07     14.20 o 
  -4   7   2        8.90        8.11      4.22 o 
  -3   7   2      120.14      113.60      6.38 o 
  -2   7   2       12.87       11.17      2.83 o 
  -1   7   2      113.11      107.07      4.16 o 
   0   7   2      384.66      365.10      8.50 o 
   1   7   2      111.58      104.90      3.87 o 
   2   7   2       13.11       11.00      3.04 o 
   3   7   2      119.25      111.94      5.82 o 
   4   7   2        8.87        7.78      3.35 o 
   5   7   2       25.32       31.85      5.84 o 
  -5   8   2        7.79       -1.05      8.37 o 
  -4   8   2       47.18       40.73      5.94 o 
  -3   8   2       43.70       43.63      5.61 o 
  -2   8   2        4.31        8.51      2.60 o 
  -1   8   2      119.57      104.91      7.78 o 
   0   8   2       21.08       20.16      2.78 o 
   1   8   2      118.56      100.34      5.03 o 
   2   8   2        4.24        4.68      2.87 o 
   3   8   2       43.80       47.58      4.36 o 
   4   8   2       45.96       21.39      5.56 o 
   5   8   2        8.07       13.81      5.62 o 
  -4   9   2       32.32       29.93      6.30 o 
  -3   9   2        7.03        7.08      4.58 o 
  -2   9   2       94.64       81.84      5.14 o 
  -1   9   2        3.03        3.58      2.76 o 
   0   9   2        0.18        0.57      3.28 o 
   1   9   2        2.81        1.95      2.52 o 
   2   9   2       95.61       82.10      5.43 o 
   3   9   2        6.90        9.79      3.66 o 
   4   9   2       32.20       30.73      6.39 o 
  -4  10   2       11.01        3.75      6.10 o 
  -3  10   2       16.14       12.53      5.11 o 
  -2  10   2       26.20       23.22      3.64 o 
  -1  10   2        4.84        6.73      2.86 o 
   0  10   2       23.41       22.47      3.26 o 
   1  10   2        4.67        6.45      2.95 o 
   2  10   2       27.00       30.34      4.00 o 
   3  10   2       16.21       11.45      4.06 o 
   4  10   2       11.35       13.72      6.61 o 
  -3  11   2        7.01       12.40      5.55 o 
  -2  11   2       14.32        9.57      4.96 o 
  -1  11   2       59.15       60.30      8.28 o 
   0  11   2       13.43       14.45      3.05 o 
   1  11   2       60.05       60.73      4.92 o 
   2  11   2       14.72       19.36      3.84 o 
   3  11   2        7.02       16.22      8.35 o 
  -2  12   2        8.08       11.81      5.60 o 
  -1  12   2        0.57       11.10     10.87 o 
   0  12   2       15.29       12.81      5.36 o 
   1  12   2        0.58       -1.51      3.22 o 
   2  12   2        8.07       21.40      4.29 o 
   1   0   3     7050.06     8505.09    117.04 o 
   2   0   3        5.32        7.43      1.48 o 
   3   0   3      232.31      194.94      5.80 o 
   4   0   3       20.31       15.36      2.79 o 
   5   0   3       26.09       29.06      5.14 o 
   6   0   3       22.87       41.44      4.68 o 
  -6   1   3       58.86       73.88      7.05 o 
  -5   1   3       69.08       74.53      7.96 o 
  -4   1   3      150.99      135.92      9.29 o 
  -3   1   3      251.46      239.53      5.67 o 
  -2   1   3      759.82      745.17     14.62 o 
  -1   1   3     2072.40     1931.56     24.98 o 
   0   1   3      274.23      253.17      3.20 o 
   1   1   3     2100.61     1978.24     39.31 o 
   2   1   3      757.37      744.13     17.34 o 
   3   1   3      257.21      242.85      8.52 o 
   4   1   3      148.48      142.01      5.13 o 
   5   1   3       71.73       76.85      4.43 o 
   6   1   3       58.35       63.10      6.17 o 
  -5   2   3       31.15       38.72      6.53 o 
  -4   2   3       19.44        9.61      3.08 o 
  -3   2   3      118.48      100.35      4.79 o 
  -2   2   3      619.54      684.54     14.67 o 
  -1   2   3     3397.07     3647.60     57.94 o 
   0   2   3     8246.45     9853.99    142.61 o 
   1   2   3     3366.40     3587.59     65.75 o 
   2   2   3      605.04      699.52     11.85 o 
   3   2   3      118.05       96.10      3.78 o 
   4   2   3       19.15       17.40      2.69 o 
   5   2   3       32.19       36.03      3.50 o 
   6   2   3        2.49        3.83      4.66 o 
  -6   3   3       15.38       17.37      7.86 o 
  -5   3   3       92.84       85.17      8.98 o 
  -4   3   3      143.65      135.66      5.69 o 
  -3   3   3        6.93       11.74      2.42 o 
  -2   3   3      469.00      412.59      7.50 o 
  -1   3   3     1182.65     1250.06     19.07 o 
   0   3   3     3311.75     3656.44     46.71 o 
   1   3   3     1197.90     1263.67     19.07 o 
   2   3   3      460.20      411.54      9.03 o 
   3   3   3        7.57       11.73      2.41 o 
   4   3   3      143.10      134.60      8.88 o 
   5   3   3       92.07       88.20      5.37 o 
   6   3   3       15.18       21.94      7.05 o 
  -6   4   3        4.19       -1.16      4.60 o 
  -5   4   3       47.14       47.98      5.67 o 
  -4   4   3      145.55      120.84     11.83 o 
  -3   4   3       16.85       21.99      2.26 o 
  -2   4   3     1083.73     1105.24     17.68 o 
  -1   4   3     2440.28     2582.47     33.94 o 
   0   4   3      334.92      348.57      5.96 o 
   1   4   3     2417.23     2571.31     37.62 o 
   2   4   3     1100.34     1169.51     18.43 o 
   3   4   3       18.22       23.53      2.62 o 
   4   4   3      147.63      125.05      4.96 o 
   5   4   3       46.55       46.93      4.65 o 
   6   4   3        4.03        4.16      5.03 o 
  -6   5   3        9.80       14.88      5.19 o 
  -5   5   3       31.08       34.15      5.09 o 
  -4   5   3       25.18       17.07      4.09 o 
  -3   5   3      487.89      459.62     18.85 o 
  -2   5   3      128.02      120.33      4.68 o 
  -1   5   3      326.05      343.73      6.41 o 
   0   5   3        9.05       11.90      1.54 o 
   1   5   3      332.28      347.86      7.01 o 
   2   5   3      127.89      110.95      3.84 o 
   3   5   3      479.37      446.25     14.59 o 
   4   5   3       24.60       24.14      3.54 o 
   5   5   3       30.09       42.04      6.30 o 
   6   5   3       10.03        9.04      5.59 o 
  -6   6   3       10.19       19.21      5.51 o 
  -5   6   3        1.54       10.77      4.31 o 
  -4   6   3       43.31       41.95      5.20 o 
  -3   6   3       90.16       75.15      7.25 o 
  -2   6   3       28.19       28.31      4.67 o 
  -1   6   3      133.78      133.99      3.87 o 
   0   6   3       94.09      109.64      3.81 o 
   1   6   3      133.79      127.06      4.19 o 
   2   6   3       26.32       35.03      3.68 o 
   3   6   3       93.95       88.05      5.07 o 
   4   6   3       44.55       43.83      4.66 o 
   5   6   3        1.59        1.00      7.29 o 
   6   6   3        9.91        8.22      5.52 o 
  -5   7   3       23.75       32.97      5.85 o 
  -4   7   3        2.81        7.91      4.36 o 
  -3   7   3        8.30       18.48      4.24 o 
  -2   7   3       54.66       60.31      4.04 o 
  -1   7   3        7.39        9.51      2.10 o 
   0   7   3        7.86       11.37      2.00 o 
   1   7   3        8.51        7.91      1.94 o 
   2   7   3       51.53       51.41      4.06 o 
   3   7   3        7.60        6.66      2.86 o 
   4   7   3        2.73        5.95      4.47 o 
   5   7   3       24.39       32.61      7.47 o 
  -5   8   3       11.52       12.26      5.73 o 
  -4   8   3       14.97        9.31      5.95 o 
  -3   8   3        0.99        1.63      5.20 o 
  -2   8   3       67.06       61.53      4.22 o 
  -1   8   3        4.93       10.65      2.68 o 
   0   8   3       77.53       74.76      3.47 o 
   1   8   3        5.29       12.01      2.77 o 
   2   8   3       68.81       63.97      4.54 o 
   3   8   3        0.81        0.31      2.90 o 
   4   8   3       14.98       11.60      5.38 o 
   5   8   3       11.61       19.12      5.70 o 
  -4   9   3       19.07       19.45      5.89 o 
  -3   9   3        1.07        4.85      4.57 o 
  -2   9   3       39.77       40.15      4.40 o 
  -1   9   3       15.45       16.47      2.82 o 
   0   9   3        0.33       -0.34      2.31 o 
   1   9   3       14.93       17.33      3.09 o 
   2   9   3       39.28       36.42      4.06 o 
   3   9   3        1.16        5.65      3.34 o 
   4   9   3       18.94       14.83      6.05 o 
  -4  10   3        2.91        2.86      9.59 o 
  -3  10   3        5.44       12.79      9.39 o 
  -2  10   3        6.22        5.74      3.03 o 
  -1  10   3       12.05       13.57      3.11 o 
   0  10   3       15.04       18.10      3.07 o 
   1  10   3       12.87       15.36      3.22 o 
   2  10   3        6.17        5.85      3.29 o 
   3  10   3        5.40        4.26      3.57 o 
   4  10   3        3.09        7.45      6.35 o 
  -3  11   3       19.46       17.69      6.29 o 
  -2  11   3       11.62        8.08      5.07 o 
  -1  11   3        2.98        5.37      3.24 o 
   0  11   3        4.38        4.20      2.90 o 
   1  11   3        2.86        5.23      3.15 o 
   2  11   3       11.56       11.60      3.68 o 
   3  11   3       18.96       22.69      7.86 o 
  -2  12   3        4.22        6.62      5.70 o 
  -1  12   3        2.35        8.97      3.52 o 
   0  12   3       16.12       25.73      6.04 o 
   1  12   3        2.39        6.67      3.36 o 
   2  12   3        4.37        7.66      4.13 o 
   0   0   4     7929.77     9587.60    186.24 o 
   1   0   4      888.78      963.06     14.27 o 
   2   0   4       25.43       28.01      1.95 o 
   3   0   4      266.31      292.73      7.48 o 
   4   0   4       77.16       58.89      3.85 o 
   5   0   4       42.44       43.65      4.91 o 
   6   0   4        0.46       12.34      4.79 o 
  -6   1   4        6.90        9.04      4.18 o 
  -5   1   4      164.61      141.18     10.59 o 
  -4   1   4       55.29       44.50      5.96 o 
  -3   1   4       61.36       58.13      3.11 o 
  -2   1   4      480.44      497.70     13.48 o 
  -1   1   4      619.72      683.08     10.76 o 
   0   1   4     4267.66     4829.97     77.00 o 
   1   1   4      630.04      695.92     12.25 o 
   2   1   4      473.94      483.75     12.46 o 
   3   1   4       61.10       57.81      4.28 o 
   4   1   4       53.81       49.64      3.13 o 
   5   1   4      164.65      172.04      6.37 o 
   6   1   4        7.13       11.38      4.91 o 
  -6   2   4       36.46       60.17     10.04 o 
  -5   2   4        0.43       -1.17      4.76 o 
  -4   2   4        6.79        9.00      3.29 o 
  -3   2   4      705.38      757.74     29.59 o 
  -2   2   4      381.64      373.05     13.14 o 
  -1   2   4     5561.10     6223.15     86.62 o 
   0   2   4       37.67       26.66      1.20 o 
   1   2   4     5513.95     6141.77     86.46 o 
   2   2   4      384.41      373.83      9.22 o 
   3   2   4      707.52      756.17     13.64 o 
   4   2   4        5.45        6.20      2.45 o 
   5   2   4        0.33        4.34      2.75 o 
   6   2   4       36.48       30.00      4.67 o 
  -6   3   4        1.50        7.86      8.61 o 
  -5   3   4       22.29       23.22      4.59 o 
  -4   3   4      434.39      404.92     10.49 o 
  -3   3   4       68.54       70.65      3.90 o 
  -2   3   4     1391.63     1503.70     26.86 o 
  -1   3   4      115.42      152.83      3.86 o 
   0   3   4      353.92      372.87      5.96 o 
   1   3   4      114.35      158.72      3.83 o 
   2   3   4     1383.67     1555.76     26.96 o 
   3   3   4       65.31       60.42      3.26 o 
   4   3   4      438.26      424.30      9.66 o 
   5   3   4       22.46       25.52      4.76 o 
   6   3   4        1.38       10.90      6.38 o 
  -6   4   4        1.33        2.61      4.55 o 
  -5   4   4       61.01       54.58      5.87 o 
  -4   4   4      128.49      110.60      6.89 o 
  -3   4   4      147.08      134.29      4.09 o 
  -2   4   4     4132.38     4415.28     73.02 o 
  -1   4   4     1047.40     1071.19     16.97 o 
   0   4   4      507.02      579.76      8.92 o 
   1   4   4     1058.98     1094.25     20.38 o 
   2   4   4     4117.13     4366.72     63.24 o 
   3   4   4      147.38      135.10      4.70 o 
   4   4   4      131.38      119.43      4.84 o 
   5   4   4       62.28       57.38      4.91 o 
   6   4   4        1.29       10.80      5.34 o 
  -6   5   4       10.12       13.59      5.19 o 
  -5   5   4       30.13       25.46      4.90 o 
  -4   5   4        4.03        3.39      4.78 o 
  -3   5   4      675.28      618.64     13.54 o 
  -2   5   4      145.13      143.17      5.05 o 
  -1   5   4      624.63      661.90     10.43 o 
   0   5   4      447.29      400.04      7.02 o 
   1   5   4      625.14      658.07     11.55 o 
   2   5   4      144.71      141.97      4.39 o 
   3   5   4      675.81      574.16     24.93 o 
   4   5   4        4.16       11.01      3.15 o 
   5   5   4       30.15       37.12      4.52 o 
   6   5   4       10.22       10.37     13.09 o 
  -6   6   4        5.09       -0.06      5.16 o 
  -5   6   4        2.56        8.50      4.42 o 
  -4   6   4       39.40       37.66      5.06 o 
  -3   6   4      216.74      193.77      6.88 o 
  -2   6   4      177.09      177.16      6.15 o 
  -1   6   4      280.97      252.50      5.49 o 
   0   6   4      144.61      144.84      4.00 o 
   1   6   4      277.48      239.72      5.91 o 
   2   6   4      176.38      189.87      5.33 o 
   3   6   4      219.77      194.41      7.48 o 
   4   6   4       39.24       36.92      4.31 o 
   5   6   4        2.46        1.88      4.66 o 
   6   6   4        5.29        5.74     10.10 o 
  -5   7   4       11.17       17.43      5.19 o 
  -4   7   4       11.62       16.54      4.50 o 
  -3   7   4      118.72      109.17      9.59 o 
  -2   7   4      280.54      261.54      8.06 o 
  -1   7   4       62.18       51.32      2.83 o 
   0   7   4       67.65       62.97      4.15 o 
   1   7   4       62.98       60.04      3.12 o 
   2   7   4      275.43      265.93      8.46 o 
   3   7   4      117.89      110.32      7.19 o 
   4   7   4       11.19       10.98      3.70 o 
   5   7   4       11.58       11.79      5.20 o 
  -5   8   4        0.71        5.12      5.27 o 
  -4   8   4        3.71        3.96      4.40 o 
  -3   8   4       31.40       36.28      5.32 o 
  -2   8   4       31.79       29.87      3.43 o 
  -1   8   4       79.61       72.53      3.79 o 
   0   8   4      107.47      110.89      3.98 o 
   1   8   4       77.64       72.08      6.46 o 
   2   8   4       31.44       33.38      3.92 o 
   3   8   4       30.09       35.12      4.12 o 
   4   8   4        4.23       -1.58      3.49 o 
   5   8   4        0.85        8.68      5.61 o 
  -4   9   4        0.61        3.99      5.97 o 
  -3   9   4       22.90       23.26      5.15 o 
  -2   9   4       79.88       65.40      7.07 o 
  -1   9   4      118.80      120.60      5.15 o 
   0   9   4        6.88        5.76      2.51 o 
   1   9   4      120.17      125.33      5.91 o 
   2   9   4       81.77       78.61      5.09 o 
   3   9   4       23.02       27.18      3.92 o 
   4   9   4        0.49       -2.51      5.10 o 
  -4  10   4        4.68        2.37      7.20 o 
  -3  10   4       18.61       17.49     14.44 o 
  -2  10   4       29.70       28.87      5.17 o 
  -1  10   4       59.85       49.87      6.33 o 
   0  10   4        9.24       15.99      3.73 o 
   1  10   4       59.60       58.04      4.54 o 
   2  10   4       29.78       32.05      4.19 o 
   3  10   4       18.72       21.58      4.15 o 
   4  10   4        4.95        5.39      5.79 o 
  -3  11   4        3.96       -4.96      4.96 o 
  -2  11   4       32.41       35.59     12.27 o 
  -1  11   4       18.94       17.43      3.71 o 
   0  11   4        0.15        3.08      2.82 o 
   1  11   4       19.78       18.44      3.57 o 
   2  11   4       32.28       40.44      4.61 o 
   3  11   4        4.04        2.56      6.22 o 
  -2  12   4        1.82        3.30      6.79 o 
  -1  12   4        2.34        5.13      3.54 o 
   0  12   4       17.80       21.31      3.97 o 
   1  12   4        2.43        6.84      3.48 o 
   2  12   4        1.82        9.61      3.91 o 
   1   0   5      149.11      218.30      5.45 o 
   2   0   5      150.08      157.67      4.46 o 
   3   0   5     1525.52     1725.23     26.55 o 
   4   0   5       90.50      107.49      4.26 o 
   5   0   5       13.79       12.07      4.37 o 
   6   0   5       42.12       38.79      5.04 o 
  -6   1   5       47.87       52.25      9.78 o 
  -5   1   5       56.82       63.13      7.23 o 
  -4   1   5      105.59      106.70      5.99 o 
  -3   1   5       20.43       23.31      3.66 o 
  -2   1   5      237.49      269.62      5.94 o 
  -1   1   5      320.16      449.34      6.77 o 
   0   1   5     3021.74     3076.63     42.86 o 
   1   1   5      321.72      457.41      8.61 o 
   2   1   5      225.12      244.79      7.85 o 
   3   1   5       19.65       26.37      3.68 o 
   4   1   5      102.54       96.16      4.03 o 
   5   1   5       55.41       58.86      5.61 o 
   6   1   5       46.87       59.41      5.54 o 
  -6   2   5        8.31       11.22      8.04 o 
  -5   2   5       28.58       34.84      4.80 o 
  -4   2   5       90.82       99.49      5.37 o 
  -3   2   5      202.21      217.85      7.78 o 
  -2   2   5      896.36      953.87     17.32 o 
  -1   2   5      103.26      105.05      6.89 o 
   0   2   5     2435.24     2550.75     29.75 o 
   1   2   5      101.15       93.94      5.18 o 
   2   2   5      889.23      972.52     18.23 o 
   3   2   5      196.23      204.71      6.02 o 
   4   2   5       89.95       93.46      5.29 o 
   5   2   5       27.61       27.90      3.38 o 
   6   2   5        8.29       16.19      3.62 o 
  -6   3   5        0.40       -0.42      8.15 o 
  -5   3   5       41.89       41.89      5.23 o 
  -4   3   5      239.34      251.63      9.99 o 
  -3   3   5      394.99      391.28      9.57 o 
  -2   3   5      235.99      271.52     12.34 o 
  -1   3   5     2487.23     2652.82     38.05 o 
   0   3   5      221.14      216.59      3.57 o 
   1   3   5     2430.22     2610.70     38.25 o 
   2   3   5      232.30      266.49     11.72 o 
   3   3   5      394.71      394.88      8.64 o 
   4   3   5      238.91      256.31      7.22 o 
   5   3   5       42.18       45.65      4.38 o 
   6   3   5        0.44        2.16      6.09 o 
  -6   4   5        0.46        1.87      4.63 o 
  -5   4   5       16.97       26.60      4.64 o 
  -4   4   5       14.16       11.15      3.77 o 
  -3   4   5       38.57       47.88      3.04 o 
  -2   4   5      780.00      850.30     16.15 o 
  -1   4   5      677.81      712.47     10.75 o 
   0   4   5      404.01      340.33      5.94 o 
   1   4   5      690.17      722.72     12.11 o 
   2   4   5      773.01      817.74     19.33 o 
   3   4   5       40.27       48.21      3.14 o 
   4   4   5       14.60       17.16      3.09 o 
   5   4   5       16.87       25.62      4.70 o 
   6   4   5        0.49        5.28      5.07 o 
  -6   5   5       11.71       10.80      6.31 o 
  -5   5   5        2.91       10.22      4.13 o 
  -4   5   5      248.18      227.05     13.74 o 
  -3   5   5      490.65      494.09     11.50 o 
  -2   5   5        8.15        7.63      2.20 o 
  -1   5   5      261.05      233.98      4.92 o 
   0   5   5      169.58      167.69      4.01 o 
   1   5   5      254.25      224.93      6.14 o 
   2   5   5        6.79        6.28      2.10 o 
   3   5   5      491.90      452.56     14.63 o 
   4   5   5      249.56      247.27     11.06 o 
   5   5   5        3.22        8.04      3.56 o 
   6   5   5       12.09       25.91      6.46 o 
  -6   6   5        9.10       15.10      5.45 o 
  -5   6   5       21.60       21.48      5.01 o 
  -4   6   5       94.93      103.21      7.06 o 
  -3   6   5      469.86      435.03     19.44 o 
  -2   6   5       95.58      102.58      4.57 o 
  -1   6   5       51.44       53.84      2.66 o 
   0   6   5      244.39      283.95      5.92 o 
   1   6   5       51.93       51.34      2.81 o 
   2   6   5       95.49      105.15      4.51 o 
   3   6   5      475.32      421.82     12.01 o 
   4   6   5       94.75       98.13      5.89 o 
   5   6   5       22.33       20.96      8.21 o 
   6   6   5        9.11       11.18      5.76 o 
  -5   7   5        0.18        4.07      4.47 o 
  -4   7   5       33.52       31.19      6.32 o 
  -3   7   5      106.07       99.49      6.97 o 
  -2   7   5      263.06      241.38     10.36 o 
  -1   7   5       38.92       36.91      2.54 o 
   0   7   5       25.02       27.12      2.32 o 
   1   7   5       38.63       40.19      2.76 o 
   2   7   5      257.78      240.69      8.10 o 
   3   7   5      106.86      101.31      5.83 o 
   4   7   5       33.23       24.82      4.06 o 
   5   7   5        0.15        3.44      5.18 o 
  -5   8   5        0.37       -0.18      5.06 o 
  -4   8   5       22.53       22.81      5.28 o 
  -3   8   5       15.62       20.11      8.09 o 
  -2   8   5       60.69       55.34      4.02 o 
  -1   8   5       35.27       35.27      3.04 o 
   0   8   5       42.41       35.21      2.70 o 
   1   8   5       35.10       31.45      3.84 o 
   2   8   5       62.04       56.64      5.01 o 
   3   8   5       15.11       20.44      3.54 o 
   4   8   5       22.19       21.84      4.19 o 
   5   8   5        0.39       -1.85      5.24 o 
  -4   9   5        2.72        5.94      5.25 o 
  -3   9   5        6.00        9.34      4.62 o 
  -2   9   5       14.90       16.03      3.04 o 
  -1   9   5       74.05       67.95      4.52 o 
   0   9   5       41.59       43.68      3.30 o 
   1   9   5       71.15       62.38      4.45 o 
   2   9   5       15.17       16.98      3.39 o 
   3   9   5        5.73       12.13      3.56 o 
   4   9   5        2.74       -2.17      5.31 o 
  -4  10   5        4.56        3.43      5.60 o 
  -3  10   5        5.67       14.56      5.22 o 
  -2  10   5        1.74        0.50      4.96 o 
  -1  10   5        4.41        6.06      3.75 o 
   0  10   5       16.00       25.31      3.07 o 
   1  10   5        4.65        6.19      2.84 o 
   2  10   5        1.52        1.54      3.36 o 
   3  10   5        5.74        9.11      3.80 o 
   4  10   5        4.74        0.62      6.96 o 
  -3  11   5        2.53       -2.26      5.47 o 
  -2  11   5        7.72        8.26      5.33 o 
  -1  11   5        2.79        5.62      3.35 o 
   0  11   5       19.26       20.28      6.57 o 
   1  11   5        2.71        2.28      2.93 o 
   2  11   5        7.57       12.54      4.34 o 
   3  11   5        2.52        7.60      4.04 o 
  -2  12   5        7.25        5.36      5.44 o 
  -1  12   5        4.30        9.16      9.73 o 
   0  12   5        1.81        5.25      3.81 o 
   1  12   5        4.23       10.40      3.66 o 
   2  12   5        7.32        7.01      3.88 o 
   0   0   6     9935.46    11960.13    231.95 o 
   1   0   6     3109.59     3822.17     48.20 o 
   2   0   6      402.62      421.32      8.84 o 
   3   0   6        7.99       10.18      2.41 o 
   4   0   6       88.89      109.11      5.10 o 
   5   0   6       37.57       34.68      8.59 o 
   6   0   6        0.43        4.80      4.35 o 
  -6   1   6       37.26       37.19      9.13 o 
  -5   1   6      112.31      128.14     12.07 o 
  -4   1   6       20.89       18.11      3.68 o 
  -3   1   6     1161.16     1258.09     28.76 o 
  -2   1   6     1079.48     1195.23     18.63 o 
  -1   1   6     2273.38     2690.67     34.18 o 
   0   1   6     6511.65     7961.51    109.54 o 
   1   1   6     2281.05     2635.86     43.65 o 
   2   1   6     1095.28     1194.81     18.13 o 
   3   1   6     1155.89     1277.50     20.09 o 
   4   1   6       21.17       22.48      2.57 o 
   5   1   6      113.16      126.02      5.66 o 
   6   1   6       36.75       40.02      4.24 o 
  -6   2   6       21.03       27.25      8.74 o 
  -5   2   6        7.67        7.65      3.85 o 
  -4   2   6      168.06      168.55     11.18 o 
  -3   2   6      107.67      107.69      3.97 o 
  -2   2   6     1349.50     1582.88     23.87 o 
  -1   2   6     1544.11     1851.31     26.94 o 
   0   2   6     3376.90     3548.97     44.73 o 
   1   2   6     1527.01     1854.86     24.22 o 
   2   2   6     1366.26     1611.48     34.28 o 
   3   2   6      110.41      112.55      4.23 o 
   4   2   6      172.33      147.27      5.63 o 
   5   2   6        8.03       10.43      3.06 o 
   6   2   6       20.80       21.12      4.08 o 
  -6   3   6        0.39        2.63      8.07 o 
  -5   3   6       16.16       20.47      4.46 o 
  -4   3   6       82.34       74.43      5.61 o 
  -3   3   6      268.17      261.95      6.93 o 
  -2   3   6      747.89      761.11     12.80 o 
  -1   3   6      124.01      106.58      6.34 o 
   0   3   6       49.43       56.67      1.64 o 
   1   3   6      130.07      121.68      8.12 o 
   2   3   6      753.38      776.41     13.31 o 
   3   3   6      269.86      261.11      7.32 o 
   4   3   6       83.66       79.85      4.16 o 
   5   3   6       14.93       11.79      3.11 o 
   6   3   6        0.38        4.71      4.73 o 
  -5   4   6        6.64        5.62      3.81 o 
  -4   4   6        4.03        3.55      3.32 o 
  -3   4   6       25.81       25.70      2.57 o 
  -2   4   6      688.42      755.39     12.89 o 
  -1   4   6      963.62     1010.97     14.55 o 
   0   4   6        7.80        5.93      1.00 o 
   1   4   6      975.39     1029.96     16.42 o 
   2   4   6      670.98      724.91     13.07 o 
   3   4   6       25.62       31.02      3.12 o 
   4   4   6        5.15        2.57      2.68 o 
   5   4   6        6.81       11.06      4.83 o 
   6   4   6        1.53        4.53      5.83 o 
  -6   5   6        0.13        0.89      4.62 o 
  -5   5   6        2.44       -4.16      6.12 o 
  -4   5   6       38.32       37.58      4.70 o 
  -3   5   6      392.87      362.78     12.30 o 
  -2   5   6      472.59      441.21      8.96 o 
  -1   5   6       49.63       43.81      2.71 o 
   0   5   6        0.78       -1.04      1.28 o 
   1   5   6       48.92       44.30      2.50 o 
   2   5   6      465.63      439.77     11.06 o 
   3   5   6      397.54      370.65      8.70 o 
   4   5   6       37.90       35.04      3.88 o 
   5   5   6        2.40        6.01      3.64 o 
   6   5   6        0.16        8.11      5.65 o 
  -6   6   6        6.61        6.38      5.16 o 
  -5   6   6        6.74        2.53      4.11 o 
  -4   6   6       13.24       16.21      4.09 o 
  -3   6   6      222.44      217.24      9.89 o 
  -2   6   6       81.76       85.73      4.22 o 
  -1   6   6      456.26      478.10      8.52 o 
   0   6   6       96.73      101.21      3.37 o 
   1   6   6      456.42      469.64      9.43 o 
   2   6   6       80.85       94.57      3.96 o 
   3   6   6      226.06      215.36      7.92 o 
   4   6   6       13.01       17.19      4.49 o 
   5   6   6        7.00        9.07      3.87 o 
   6   6   6        6.45        4.83      5.94 o 
  -5   7   6        3.22        5.44      4.66 o 
  -4   7   6       12.09       16.95      4.48 o 
  -3   7   6       67.28       69.25      5.99 o 
  -2   7   6      667.30      616.48     14.21 o 
  -1   7   6       21.34       21.69      2.69 o 
   0   7   6      207.07      211.00      5.30 o 
   1   7   6       21.79       22.03      2.47 o 
   2   7   6      669.88      643.33     15.09 o 
   3   7   6       66.72       64.43      4.88 o 
   4   7   6       12.06        5.71      3.46 o 
   5   7   6        3.29        1.96      4.97 o 
  -5   8   6        3.16       -1.04      6.71 o 
  -4   8   6       78.62       64.34      6.70 o 
  -3   8   6       40.07       37.63      5.24 o 
  -2   8   6       72.42       83.46      4.60 o 
  -1   8   6        7.33        7.03      2.08 o 
   0   8   6       10.38       12.64      2.20 o 
   1   8   6        7.16       10.33      2.70 o 
   2   8   6       72.31       61.58      4.64 o 
   3   8   6       39.40       34.70      4.11 o 
   4   8   6       80.44       64.21      5.55 o 
   5   8   6        2.99        0.83      5.40 o 
  -4   9   6       12.51       14.53      5.89 o 
  -3   9   6       25.76       24.12      5.26 o 
  -2   9   6        7.32        9.92      4.01 o 
  -1   9   6       22.88       26.21      3.05 o 
   0   9   6        0.42        5.70      2.27 o 
   1   9   6       22.61       28.66      3.59 o 
   2   9   6        7.70        4.28      3.05 o 
   3   9   6       25.24       18.97      4.90 o 
   4   9   6       12.95       14.60      6.33 o 
  -4  10   6       11.03        6.27      5.76 o 
  -3  10   6        4.97        4.38      4.83 o 
  -2  10   6        8.87        9.43      6.88 o 
  -1  10   6       28.67       27.54      5.44 o 
   0  10   6        6.03        3.85      2.60 o 
   1  10   6       28.37       26.86      3.64 o 
   2  10   6        8.14        2.73      4.01 o 
   3  10   6        5.07       11.69      3.71 o 
   4  10   6       10.65       14.68      5.93 o 
  -3  11   6        2.95        0.43      8.89 o 
  -2  11   6       10.36        9.34      5.24 o 
  -1  11   6        9.14       10.19      3.51 o 
   0  11   6       40.23       39.73      4.37 o 
   1  11   6        9.46       10.02      3.14 o 
   2  11   6        9.76       15.02      5.58 o 
   3  11   6        3.08        6.07      3.96 o 
  -2  12   6        0.57       -3.77      5.81 o 
  -1  12   6        1.92       10.62     11.63 o 
   0  12   6        1.67        4.28      3.43 o 
   1  12   6        2.11       11.10      3.56 o 
   2  12   6        0.56        2.75      3.76 o 
   1   0   7     2383.12     2737.25     34.89 o 
   2   0   7      563.78      578.05      9.92 o 
   3   0   7     1084.93     1094.23     20.69 o 
   4   0   7      164.12      154.32      5.97 o 
   5   0   7       71.26       76.03      6.75 o 
   6   0   7        2.73        3.53      5.41 o 
  -6   1   7       29.38       31.31      8.93 o 
  -5   1   7       84.25       67.66      9.50 o 
  -4   1   7      286.53      263.57      8.29 o 
  -3   1   7      498.84      519.39     11.66 o 
  -2   1   7      630.02      665.43      9.99 o 
  -1   1   7      736.24      697.89     10.01 o 
   0   1   7      214.18      202.24      7.59 o 
   1   1   7      752.83      727.89     15.62 o 
   2   1   7      615.71      628.83     12.30 o 
   3   1   7      493.26      519.02      9.54 o 
   4   1   7      291.40      279.48      8.08 o 
   5   1   7       84.13       82.00      4.86 o 
   6   1   7       28.91       24.26      4.12 o 
  -6   2   7        5.68       18.37      8.22 o 
  -5   2   7       89.99       71.21      5.73 o 
  -4   2   7       34.37       38.18      7.39 o 
  -3   2   7       92.36       86.57      4.80 o 
  -2   2   7     1472.11     1577.96     24.31 o 
  -1   2   7       59.31       55.51      3.78 o 
   0   2   7      567.91      753.75      9.55 o 
   1   2   7       57.64       61.20      2.39 o 
   2   2   7     1491.92     1591.68     34.24 o 
   3   2   7       90.24       84.76      5.25 o 
   4   2   7       34.52       34.92      3.95 o 
   5   2   7       90.42       81.82      4.82 o 
   6   2   7        5.96        4.24      3.64 o 
  -6   3   7        0.32       -5.88      7.05 o 
  -5   3   7       22.41       20.68      4.30 o 
  -4   3   7       67.53       62.56      5.20 o 
  -3   3   7      258.40      237.71      6.37 o 
  -2   3   7       21.65       22.45      1.73 o 
  -1   3   7      206.95      207.52      8.41 o 
   0   3   7        2.98        1.70      0.86 o 
   1   3   7      209.56      211.66      5.66 o 
   2   3   7       21.52       20.49      2.09 o 
   3   3   7      259.92      245.29      6.52 o 
   4   3   7       67.48       60.13      3.83 o 
   5   3   7       23.24       21.54      3.31 o 
   6   3   7        0.29        3.83      4.04 o 
  -6   4   7        3.12       11.50      8.56 o 
  -5   4   7        2.33        3.71      4.96 o 
  -4   4   7      123.44       93.81     13.34 o 
  -3   4   7       36.07       29.42      3.82 o 
  -2   4   7      420.49      413.72     12.88 o 
  -1   4   7      304.85      341.81     10.53 o 
   0   4   7       93.70       88.49      2.28 o 
   1   4   7      301.59      329.16      6.87 o 
   2   4   7      412.60      422.01      8.66 o 
   3   4   7       36.32       29.99      3.18 o 
   4   4   7      123.80      116.01      5.57 o 
   5   4   7        2.57        6.65      3.32 o 
   6   4   7        3.30       12.31      7.31 o 
  -5   5   7        9.34       14.10      4.33 o 
  -4   5   7      188.48      169.17     13.13 o 
  -3   5   7       55.93       53.60      5.00 o 
  -2   5   7      122.07      127.99      4.21 o 
  -1   5   7       30.54       23.37      2.93 o 
   0   5   7      212.06      212.96      4.14 o 
   1   5   7       33.12       27.05      2.24 o 
   2   5   7      115.57      122.85      4.37 o 
   3   5   7       55.86       49.76      4.52 o 
   4   5   7      191.35      179.54      6.21 o 
   5   5   7        9.67       11.49      3.77 o 
   6   5   7        3.25        8.01      5.68 o 
  -6   6   7        6.47        9.97      6.56 o 
  -5   6   7       31.19       32.04      5.23 o 
  -4   6   7       10.95        8.60      4.36 o 
  -3   6   7      128.90      148.55      7.75 o 
  -2   6   7       16.24       16.73      2.35 o 
  -1   6   7       11.84       11.99      2.10 o 
   0   6   7       45.95       37.05      2.33 o 
   1   6   7       11.02       10.25      2.03 o 
   2   6   7       15.65       16.94      2.54 o 
   3   6   7      128.82      144.64      6.07 o 
   4   6   7       10.97       12.07      3.52 o 
   5   6   7       30.94       29.99      6.59 o 
   6   6   7        6.47        4.74      6.95 o 
  -5   7   7        3.96       -2.53      6.73 o 
  -4   7   7       41.23       47.14      5.97 o 
  -3   7   7      295.01      258.12     10.94 o 
  -2   7   7      373.30      343.85     13.78 o 
  -1   7   7      129.12      122.61      6.58 o 
   0   7   7        6.52       14.03      2.15 o 
   1   7   7      123.98      115.04      4.36 o 
   2   7   7      371.67      360.15      9.06 o 
   3   7   7      297.46      286.32     11.98 o 
   4   7   7       41.46       49.88      5.04 o 
   5   7   7        3.95        8.91      4.06 o 
  -5   8   7        7.98       14.81      5.48 o 
  -4   8   7       20.01       25.77      5.38 o 
  -3   8   7       79.43       89.61      8.30 o 
  -2   8   7       72.77       70.82      5.96 o 
  -1   8   7       58.17       58.48      3.17 o 
   0   8   7      270.26      250.19      6.19 o 
   1   8   7       57.89       59.18      3.53 o 
   2   8   7       75.85       79.10      4.95 o 
   3   8   7       79.59       69.13      5.27 o 
   4   8   7       20.18       27.51      4.45 o 
   5   8   7        7.95        7.41      6.03 o 
  -4   9   7       14.41       10.21     11.78 o 
  -3   9   7        7.85        9.27      4.73 o 
  -2   9   7       61.92       50.90      5.80 o 
  -1   9   7      244.67      253.27      8.67 o 
   0   9   7       11.42        7.70      2.26 o 
   1   9   7      242.96      246.90      8.56 o 
   2   9   7       62.01       52.79      4.60 o 
   3   9   7        8.03       18.42      3.82 o 
   4   9   7       14.50       14.77      6.90 o 
  -4  10   7        1.03        3.19      5.70 o 
  -3  10   7        6.45        3.50      4.80 o 
  -2  10   7        7.61       16.84      7.22 o 
  -1  10   7       30.00       23.32      3.34 o 
   0  10   7       33.03       32.67      3.40 o 
   1  10   7       30.00       29.44      3.87 o 
   2  10   7        7.53        8.92      3.42 o 
   3  10   7        6.47        4.14      3.61 o 
   4  10   7        1.10        1.98      5.24 o 
  -3  11   7        4.67        1.88      6.69 o 
  -2  11   7        4.50        8.11      5.26 o 
  -1  11   7        9.43        7.87      6.82 o 
   0  11   7        9.24       11.72      6.89 o 
   1  11   7        9.72       10.78      3.23 o 
   2  11   7        4.61        6.41      3.57 o 
   3  11   7        4.72        6.98      3.97 o 
  -2  12   7        3.04       -5.34      5.78 o 
  -1  12   7        1.76       10.04      7.89 o 
   0  12   7       30.91       33.08      4.78 o 
   1  12   7        1.89        4.61      3.56 o 
   2  12   7        2.93       11.50      4.14 o 
   0   0   8      229.25      225.68      6.82 o 
   1   0   8      444.71      417.12      7.10 o 
   2   0   8       10.74       23.74      3.14 o 
   3   0   8      723.58      747.71     15.14 o 
   4   0   8       15.26       22.54      3.81 o 
   5   0   8       10.47       11.61      4.45 o 
   6   0   8        4.18       11.74      4.58 o 
  -6   1   8       15.94       15.95      8.22 o 
  -5   1   8       93.87      102.35     10.83 o 
  -4   1   8       37.01       35.95      3.55 o 
  -3   1   8       90.74       87.23      6.85 o 
  -2   1   8     1858.24     1989.96     26.59 o 
  -1   1   8      297.36      320.24      5.17 o 
   0   1   8      906.18      976.03     14.58 o 
   1   1   8      290.68      295.54      7.07 o 
   2   1   8     1880.28     1990.91     29.16 o 
   3   1   8       86.80       83.20      7.62 o 
   4   1   8       36.44       42.17      5.11 o 
   5   1   8       96.13       98.69      7.40 o 
   6   1   8       15.18       10.71      4.04 o 
  -6   2   8        2.69       14.83      7.94 o 
  -5   2   8        8.45       12.41      5.53 o 
  -4   2   8      222.12      213.82     10.09 o 
  -3   2   8        4.05        4.70      2.78 o 
  -2   2   8      229.70      236.79      4.91 o 
  -1   2   8      305.39      263.81      4.78 o 
   0   2   8      137.04      151.24      3.75 o 
   1   2   8      302.71      255.06      5.83 o 
   2   2   8      241.93      228.78      7.85 o 
   3   2   8        4.00        6.67      1.64 o 
   4   2   8      224.68      202.33      7.21 o 
   5   2   8        8.18        8.36      3.08 o 
   6   2   8        2.90        6.21      3.72 o 
  -6   3   8        0.01        5.10      7.78 o 
  -5   3   8       31.89       34.60      4.09 o 
  -4   3   8      440.16      422.23     13.22 o 
  -3   3   8      675.20      618.49     16.20 o 
  -2   3   8      295.36      307.16      8.48 o 
  -1   3   8      558.18      573.27      7.83 o 
   0   3   8      496.42      519.82      7.80 o 
   1   3   8      549.49      565.27      8.01 o 
   2   3   8      298.64      312.99      6.94 o 
   3   3   8      674.76      609.90     12.07 o 
   4   3   8      441.94      418.44      9.98 o 
   5   3   8       31.41       38.62      3.78 o 
   6   3   8        0.00        5.62      4.10 o 
  -6   4   8        3.23        3.28      8.15 o 
  -5   4   8       16.15       20.48      5.88 o 
  -4   4   8      103.88       93.34      6.13 o 
  -3   4   8       11.63        8.24      3.20 o 
  -2   4   8      171.06      173.88      4.56 o 
  -1   4   8      216.95      215.67      8.52 o 
   0   4   8      267.55      291.82      4.82 o 
   1   4   8      206.89      210.06      5.22 o 
   2   4   8      178.81      182.57      5.16 o 
   3   4   8       11.91       14.23      2.54 o 
   4   4   8      102.61      100.94      4.72 o 
   5   4   8       16.45       15.85      3.83 o 
   6   4   8        3.20       12.93      8.42 o 
  -6   5   8        1.57       20.82      8.43 o 
  -5   5   8       18.67       11.96      4.18 o 
  -4   5   8       63.72       68.19      5.65 o 
  -3   5   8      265.34      249.53      9.74 o 
  -2   5   8      108.05       94.10      3.59 o 
  -1   5   8      512.66      508.63      8.56 o 
   0   5   8      817.94      709.54      9.94 o 
   1   5   8      514.46      506.52      9.75 o 
   2   5   8      103.13       89.89      6.38 o 
   3   5   8      270.80      257.95      7.10 o 
   4   5   8       63.29       76.66      4.41 o 
   5   5   8       18.22       17.01      4.12 o 
   6   5   8        1.57        1.26      5.89 o 
  -5   6   8       12.15       21.62      4.86 o 
  -4   6   8        2.65        6.49      3.70 o 
  -3   6   8      162.37      152.00     16.42 o 
  -2   6   8      157.22      140.00      4.68 o 
  -1   6   8      314.82      301.53      6.24 o 
   0   6   8       13.77       16.87      1.66 o 
   1   6   8      308.99      288.59      8.66 o 
   2   6   8      157.94      138.02      4.87 o 
   3   6   8      160.12      163.22      5.74 o 
   4   6   8        2.66        3.24      3.40 o 
   5   6   8       12.57       17.96      4.34 o 
  -5   7   8        6.97        5.74      8.98 o 
  -4   7   8       11.92        7.52      4.34 o 
  -3   7   8        3.83       10.14      4.03 o 
  -2   7   8       97.43       88.70      5.66 o 
  -1   7   8       27.18       32.07      3.17 o 
   0   7   8      373.45      358.19      7.41 o 
   1   7   8       27.72       25.52      2.62 o 
   2   7   8      100.90      100.36      4.44 o 
   3   7   8        4.36        9.05      3.20 o 
   4   7   8       11.99       13.83      3.78 o 
   5   7   8        7.04        6.06      4.69 o 
  -5   8   8        6.80        2.68      5.09 o 
  -4   8   8       51.22       49.95      6.14 o 
  -3   8   8       16.85       11.41      4.31 o 
  -2   8   8       80.49       72.49      6.16 o 
  -1   8   8        0.26        0.38      1.94 o 
   0   8   8       27.99       33.56      2.74 o 
   1   8   8        0.32        3.15      2.11 o 
   2   8   8       81.07       86.90      5.15 o 
   3   8   8       16.70       11.46      3.56 o 
   4   8   8       51.76       52.95      5.34 o 
   5   8   8        6.53        5.23      6.00 o 
  -4   9   8       12.17       10.10      7.44 o 
  -3   9   8       42.19       41.25      6.07 o 
  -2   9   8        2.13        5.63      6.67 o 
  -1   9   8      232.20      232.26      7.89 o 
   0   9   8       10.20       11.71      2.44 o 
   1   9   8      229.04      231.45      8.26 o 
   2   9   8        1.98        8.92      3.16 o 
   3   9   8       41.71       31.55      4.36 o 
   4   9   8       12.20       11.45      4.08 o 
  -4  10   8        9.90        5.97      5.85 o 
  -3  10   8        2.52        4.60      4.89 o 
  -2  10   8       23.04       27.76      5.76 o 
  -1  10   8       36.03       44.32      3.87 o 
   0  10   8       33.34       44.05      4.04 o 
   1  10   8       35.78       35.43      4.35 o 
   2  10   8       22.13       17.92      3.90 o 
   3  10   8        2.59        2.13      5.33 o 
   4  10   8        9.45        8.46      8.49 o 
  -3  11   8        5.48       12.82      6.11 o 
  -2  11   8        7.98        7.28      6.19 o 
  -1  11   8        0.88       11.10      4.92 o 
   0  11   8       30.88       45.04     11.72 o 
   1  11   8        0.80        4.07      3.05 o 
   2  11   8        8.00        9.28      3.74 o 
   3  11   8        5.65        3.89      3.85 o 
  -2  12   8        4.80       -1.87      5.62 o 
  -1  12   8       21.33       18.41      5.82 o 
   0  12   8        6.78       16.51      3.77 o 
   1  12   8       21.40       18.11      3.89 o 
   2  12   8        4.83       12.74      6.68 o 
   1   0   9       27.45       32.93      1.92 o 
   2   0   9       16.97       15.20      1.33 o 
   3   0   9      192.46      186.97      5.78 o 
   4   0   9       63.06       63.55      5.81 o 
   5   0   9       32.63       33.09      5.49 o 
   6   0   9       30.40       40.15      9.29 o 
  -6   1   9        5.72       16.08      8.61 o 
  -5   1   9       28.03       25.57      5.21 o 
  -4   1   9      132.55      126.55      4.73 o 
  -3   1   9      224.13      206.65      6.55 o 
  -2   1   9     1337.66     1495.10     20.40 o 
  -1   1   9     1148.01     1314.03     17.69 o 
   0   1   9       31.37       25.56      1.58 o 
   1   1   9     1127.80     1319.18     22.86 o 
   2   1   9     1346.64     1469.28     26.41 o 
   3   1   9      227.99      222.45      6.04 o 
   4   1   9      134.99      120.43      7.32 o 
   5   1   9       29.03       26.32      5.33 o 
   6   1   9        5.72       19.88      4.28 o 
  -6   2   9        6.20        5.00      7.68 o 
  -5   2   9       59.54       59.62      9.37 o 
  -4   2   9       66.80       58.53      4.09 o 
  -3   2   9      256.45      243.54      6.16 o 
  -2   2   9      207.36      219.31      6.08 o 
  -1   2   9      290.02      292.76      5.23 o 
   0   2   9     6751.97     7366.80     84.29 o 
   1   2   9      288.94      290.80      6.50 o 
   2   2   9      217.71      216.12      5.88 o 
   3   2   9      259.28      248.77      9.22 o 
   4   2   9       66.88       52.49      5.85 o 
   5   2   9       60.40       64.22      4.52 o 
   6   2   9        6.12       12.09      5.59 o 
  -6   3   9        0.74       -0.86      8.04 o 
  -5   3   9       54.84       61.08      7.83 o 
  -4   3   9       48.20       45.64      3.86 o 
  -3   3   9       55.02       47.72      3.99 o 
  -2   3   9      111.07      105.17      3.85 o 
  -1   3   9     1949.47     2005.02     24.07 o 
   0   3   9      237.96      258.88      4.61 o 
   1   3   9     1952.24     1986.19     26.39 o 
   2   3   9      114.92      109.73      4.35 o 
   3   3   9       56.54       53.96      4.18 o 
   4   3   9       48.54       45.01      3.65 o 
   5   3   9       56.00       55.74      4.26 o 
   6   3   9        0.78        4.03      4.90 o 
  -6   4   9       22.07       24.51      9.63 o 
  -5   4   9       23.35       28.52      4.44 o 
  -4   4   9       10.47        9.01      3.38 o 
  -3   4   9      108.86       99.01      7.00 o 
  -2   4   9       92.75       95.06      4.55 o 
  -1   4   9     1508.05     1601.05     20.04 o 
   0   4   9      672.61      623.66      9.46 o 
   1   4   9     1521.03     1627.46     24.97 o 
   2   4   9       89.26       88.89      3.37 o 
   3   4   9      108.94      103.51      4.39 o 
   4   4   9       11.00       16.17      2.85 o 
   5   4   9       23.79       34.45      7.35 o 
   6   4   9       21.76       25.96      6.06 o 
  -6   5   9        0.52       14.70      7.89 o 
  -5   5   9       12.76        8.36      4.09 o 
  -4   5   9       57.99       52.44      5.04 o 
  -3   5   9      100.49       83.07      5.79 o 
  -2   5   9       96.78       81.89      3.38 o 
  -1   5   9       17.05       15.93      2.01 o 
   0   5   9        8.15        9.52      1.62 o 
   1   5   9       16.36       14.03      2.00 o 
   2   5   9       94.93       80.36      3.79 o 
   3   5   9       99.54       93.90      7.69 o 
   4   5   9       60.26       54.04      4.62 o 
   5   5   9       12.30       10.97      5.36 o 
   6   5   9        0.42        0.60      5.71 o 
  -5   6   9       32.43       37.81      6.41 o 
  -4   6   9       11.43       14.70      4.07 o 
  -3   6   9      151.12      145.41      7.63 o 
  -2   6   9       42.95       48.98      3.78 o 
  -1   6   9      152.17      156.01      5.53 o 
   0   6   9      108.17      100.37      2.92 o 
   1   6   9      152.70      146.93      4.82 o 
   2   6   9       42.91       44.95      3.25 o 
   3   6   9      146.26      143.81      5.46 o 
   4   6   9       11.60       17.51      3.85 o 
   5   6   9       31.53       33.47      4.90 o 
  -5   7   9        0.92       12.43      5.09 o 
  -4   7   9        5.41        8.41      4.25 o 
  -3   7   9       30.15       26.84      4.56 o 
  -2   7   9      196.45      184.81      7.21 o 
  -1   7   9        7.78        7.78      2.02 o 
   0   7   9       65.39       66.32      4.27 o 
   1   7   9        7.23        6.57      2.17 o 
   2   7   9      200.65      182.09      5.92 o 
   3   7   9       30.89       32.45      3.95 o 
   4   7   9        4.92        6.23      3.32 o 
   5   7   9        0.91        0.76      4.06 o 
  -5   8   9        3.45       11.50      5.46 o 
  -4   8   9       20.77       35.83      8.11 o 
  -3   8   9        4.61        7.76      4.30 o 
  -2   8   9       15.03       17.10      4.84 o 
  -1   8   9       15.32       16.09      2.47 o 
   0   8   9      230.12      218.66      6.93 o 
   1   8   9       15.76        9.58      2.41 o 
   2   8   9       14.50       15.08      3.24 o 
   3   8   9        4.65        2.83      3.32 o 
   4   8   9       20.64       21.09      4.30 o 
   5   8   9        3.54        9.39      6.96 o 
  -4   9   9        7.59       12.10      6.45 o 
  -3   9   9        4.57        7.75      4.46 o 
  -2   9   9       43.22       39.78     10.08 o 
  -1   9   9       97.85       95.86      5.09 o 
   0   9   9       11.85       11.53      2.57 o 
   1   9   9      100.10      101.89      5.56 o 
   2   9   9       43.55       47.33      5.28 o 
   3   9   9        4.39        2.63      3.34 o 
   4   9   9        7.55        8.15      5.91 o 
  -4  10   9        1.57        9.75      5.64 o 
  -3  10   9        5.04        1.30      4.99 o 
  -2  10   9       15.15       11.05      5.09 o 
  -1  10   9       92.05       81.94      5.04 o 
   0  10   9       18.08       24.43      3.57 o 
   1  10   9       93.34       84.60      5.43 o 
   2  10   9       15.50       16.59      3.72 o 
   3  10   9        5.14        5.08      3.56 o 
   4  10   9        1.51       10.08      4.16 o 
  -3  11   9        2.83       -4.12      5.61 o 
  -2  11   9        2.97       12.38      6.02 o 
  -1  11   9       19.16       22.05      7.85 o 
   0  11   9       22.38       34.78     10.96 o 
   1  11   9       19.56       15.58      4.61 o 
   2  11   9        3.11       11.61      3.87 o 
   3  11   9        2.81        6.18      4.96 o 
  -2  12   9        8.21       18.38      6.57 o 
  -1  12   9        0.56        8.51      5.58 o 
   0  12   9       27.15       24.99      5.50 o 
   1  12   9        0.59        1.99      5.22 o 
   2  12   9        8.45       15.92      4.43 o 
   0   0  10      776.97      840.51     18.39 o 
   1   0  10     1757.93     1989.41     28.87 o 
   2   0  10      311.71      309.46      5.39 o 
   3   0  10      447.15      455.35     14.82 o 
   4   0  10        0.00       -4.24      4.80 o 
   5   0  10        1.18        1.16      4.53 o 
   6   0  10        2.22       22.80      8.98 o 
  -6   1  10        0.44       -3.23      7.73 o 
  -5   1  10        7.66        1.86      4.35 o 
  -4   1  10       18.85       20.71      2.66 o 
  -3   1  10       97.88       76.67      3.28 o 
  -2   1  10       77.06       79.72      2.55 o 
  -1   1  10      776.81      847.25     12.40 o 
   0   1  10      718.35      735.49     11.57 o 
   1   1  10      762.11      809.07     15.30 o 
   2   1  10       71.25       74.78      5.54 o 
   3   1  10       93.85       81.14      6.60 o 
   4   1  10       19.78       17.06      4.27 o 
   5   1  10        7.82        6.73      4.54 o 
   6   1  10        0.50        2.37      3.82 o 
  -6   2  10        1.48        4.24      8.35 o 
  -5   2  10        3.76        3.15      6.51 o 
  -4   2  10      178.87      169.37      6.24 o 
  -3   2  10       34.80       22.33      2.33 o 
  -2   2  10      279.33      286.59      5.78 o 
  -1   2  10      287.12      280.09      4.54 o 
   0   2  10     2106.65     2497.57     35.71 o 
   1   2  10      291.69      293.39      6.57 o 
   2   2  10      272.56      279.29     10.41 o 
   3   2  10       34.66       26.16      3.93 o 
   4   2  10      176.97      173.79      8.64 o 
   5   2  10        3.76        3.04      3.02 o 
   6   2  10        1.41        1.24      3.70 o 
  -6   3  10        2.21       10.93      8.80 o 
  -5   3  10       57.18       66.70      9.73 o 
  -4   3  10       96.79       81.18      4.64 o 
  -3   3  10      344.17      349.64     10.84 o 
  -2   3  10       81.30       77.84      3.64 o 
  -1   3  10     1315.99     1510.69     21.59 o 
   0   3  10      922.33      984.55     13.76 o 
   1   3  10     1308.53     1525.33     20.69 o 
   2   3  10       79.94       62.11      3.11 o 
   3   3  10      343.34      339.72      8.30 o 
   4   3  10       99.29       86.75      4.52 o 
   5   3  10       57.36       50.71      5.21 o 
   6   3  10        2.12        9.31      3.98 o 
  -6   4  10        4.13       11.35      8.85 o 
  -5   4  10       34.27       28.30      4.71 o 
  -4   4  10      107.68       99.34      5.28 o 
  -3   4  10        8.97        6.27      3.59 o 
  -2   4  10      421.02      430.79      9.01 o 
  -1   4  10       87.65       83.98      3.29 o 
   0   4  10        2.41        4.67      1.17 o 
   1   4  10       92.68       93.78      3.48 o 
   2   4  10      412.02      433.87      9.12 o 
   3   4  10        9.54        5.86      2.33 o 
   4   4  10      107.89      103.72      4.92 o 
   5   4  10       34.91       31.61      3.75 o 
   6   4  10        4.28       10.91      5.64 o 
  -6   5  10        3.69        9.34      7.42 o 
  -5   5  10        2.85       -0.06      3.23 o 
  -4   5  10       62.46       57.26      6.95 o 
  -3   5  10       56.47       52.61      7.03 o 
  -2   5  10      305.58      282.86      6.62 o 
  -1   5  10       72.33       74.09      2.49 o 
   0   5  10     1116.47     1148.23     16.31 o 
   1   5  10       67.56       65.91      3.20 o 
   2   5  10      310.74      294.94      8.40 o 
   3   5  10       58.88       53.87      3.60 o 
   4   5  10       62.28       57.74      4.19 o 
   5   5  10        2.71        4.07      3.76 o 
   6   5  10        3.86       12.66      6.06 o 
  -5   6  10        4.86        5.88      6.12 o 
  -4   6  10        0.91        2.13      5.92 o 
  -3   6  10       31.12       37.01      4.65 o 
  -2   6  10       57.58       55.79      4.48 o 
  -1   6  10      297.11      291.97      5.97 o 
   0   6  10      323.86      286.77      5.72 o 
   1   6  10      296.50      290.89      7.11 o 
   2   6  10       55.18       53.93      3.49 o 
   3   6  10       31.13       38.96      4.38 o 
   4   6  10        0.90        2.31      3.99 o 
   5   6  10        4.62        6.33      4.74 o 
  -5   7  10        6.52        8.38      4.05 o 
  -4   7  10        2.34        8.03      5.56 o 
  -3   7  10        2.54       -2.22      3.45 o 
  -2   7  10      105.35       92.23      5.25 o 
  -1   7  10      125.80      115.31      5.44 o 
   0   7  10       22.48       22.95      2.44 o 
   1   7  10      126.78      114.22      4.51 o 
   2   7  10      104.36       88.27      4.42 o 
   3   7  10        2.55        6.19      2.96 o 
   4   7  10        2.49        5.86      3.36 o 
   5   7  10        6.72        8.64      4.30 o 
  -5   8  10        6.83       16.63      4.51 o 
  -4   8  10       15.50       15.71      6.61 o 
  -3   8  10       64.24       70.20      6.36 o 
  -2   8  10       18.76       17.26      3.83 o 
  -1   8  10       32.76       27.35      2.65 o 
   0   8  10        1.71        9.61      2.30 o 
   1   8  10       31.54       29.82      2.94 o 
   2   8  10       19.91       16.31      3.62 o 
   3   8  10       63.22       66.84      5.25 o 
   4   8  10       14.72       19.90      3.92 o 
   5   8  10        6.97       11.72      4.72 o 
  -4   9  10        6.55        4.36      6.05 o 
  -3   9  10       24.73       24.21      8.33 o 
  -2   9  10       15.64       12.39      6.19 o 
  -1   9  10      124.58      127.39      7.67 o 
   0   9  10       30.53       30.61      3.11 o 
   1   9  10      123.80      115.55      6.22 o 
   2   9  10       16.34       19.97      3.78 o 
   3   9  10       25.79       28.23      5.49 o 
   4   9  10        6.46       11.79      6.27 o 
  -4  10  10        0.77        6.72      5.65 o 
  -3  10  10        5.99        9.80      5.44 o 
  -2  10  10       27.21       28.97     11.76 o 
  -1  10  10        3.54       11.25      3.90 o 
   0  10  10       57.75       76.65      4.93 o 
   1  10  10        3.91        5.34      3.42 o 
   2  10  10       27.58       29.80      4.25 o 
   3  10  10        6.18        8.58      3.89 o 
   4  10  10        0.79       10.43      4.39 o 
  -3  11  10        5.90        8.39      6.03 o 
  -2  11  10       16.28       24.66      7.94 o 
  -1  11  10        8.24       18.54      7.61 o 
   0  11  10      202.15      194.00      8.04 o 
   1  11  10        8.54       18.35      3.72 o 
   2  11  10       16.67       19.71      4.16 o 
   3  11  10        5.96       13.36      4.39 o 
  -1  12  10       25.27       33.43     10.68 o 
   0  12  10       30.90       30.54      6.05 o 
   1  12  10       25.02       27.66      5.93 o 
   1   0  11     1422.56     1517.01     25.43 o 
   2   0  11      131.49      143.07      3.18 o 
   3   0  11       39.15       46.16      3.08 o 
   4   0  11       92.53       92.07      6.58 o 
   5   0  11        2.25        3.70      7.48 o 
   6   0  11       54.04       58.12      7.50 o 
  -6   1  11       21.27       31.10      9.73 o 
  -5   1  11       12.84       20.94      7.30 o 
  -4   1  11       71.77       77.16      6.32 o 
  -3   1  11      328.89      330.70      6.51 o 
  -2   1  11      687.00      730.55     11.07 o 
  -1   1  11      712.66      758.09     12.19 o 
   0   1  11        4.77        7.70      1.60 o 
   1   1  11      699.63      728.25     13.69 o 
   2   1  11      695.56      725.55     14.66 o 
   3   1  11      328.70      314.24     11.16 o 
   4   1  11       70.63       75.55      6.05 o 
   5   1  11       12.40       11.71     10.63 o 
   6   1  11       21.61       32.81      4.74 o 
  -6   2  11       12.07       27.53      9.71 o 
  -5   2  11        4.83        3.90      6.84 o 
  -4   2  11        5.92        7.68      2.43 o 
  -3   2  11       26.27       31.32      2.30 o 
  -2   2  11       43.69       47.09      3.00 o 
  -1   2  11      930.80      931.78     13.39 o 
   0   2  11       94.23      130.39      3.41 o 
   1   2  11      917.94      935.00     17.10 o 
   2   2  11       43.99       43.43      2.83 o 
   3   2  11       27.51       33.33      4.09 o 
   4   2  11        5.57        3.69      4.72 o 
   5   2  11        5.11        3.88      3.12 o 
   6   2  11       11.63       10.46      4.09 o 
  -6   3  11        5.64       12.28      8.56 o 
  -5   3  11        8.87       13.48      7.08 o 
  -4   3  11       75.61       69.80      4.32 o 
  -3   3  11       16.68       15.22      2.32 o 
  -2   3  11      513.48      508.49      9.73 o 
  -1   3  11      411.35      476.11      6.88 o 
   0   3  11      552.44      582.41      8.09 o 
   1   3  11      427.11      490.73      7.95 o 
   2   3  11      512.01      501.24      8.90 o 
   3   3  11       15.96       17.80      2.57 o 
   4   3  11       75.67       68.36      4.87 o 
   5   3  11        8.95        5.86      3.84 o 
   6   3  11        5.68       11.29      4.09 o 
  -6   4  11       15.31       21.05      9.50 o 
  -5   4  11        6.44       -1.82      5.78 o 
  -4   4  11        8.21       10.78      3.01 o 
  -3   4  11       55.97       50.74      3.86 o 
  -2   4  11       97.58       89.49      3.75 o 
  -1   4  11      641.98      666.24      9.21 o 
   0   4  11      291.28      308.51      5.60 o 
   1   4  11      633.18      636.77     10.09 o 
   2   4  11       93.15       92.46      3.90 o 
   3   4  11       57.67       51.58      4.44 o 
   4   4  11        7.62        5.96      3.02 o 
   5   4  11        6.38        5.65      3.13 o 
   6   4  11       15.08       23.11      6.12 o 
  -6   5  11        2.82        7.81      7.44 o 
  -5   5  11        9.03       10.83      4.28 o 
  -4   5  11        2.31       -0.16      3.10 o 
  -3   5  11      266.00      257.17      8.18 o 
  -2   5  11       44.60       48.91      3.17 o 
  -1   5  11      345.72      351.14      6.02 o 
   0   5  11      974.84     1003.59     14.59 o 
   1   5  11      350.56      362.34      7.87 o 
   2   5  11       47.07       50.64      3.26 o 
   3   5  11      267.91      253.39     15.89 o 
   4   5  11        2.80       10.06      2.90 o 
   5   5  11        8.36       10.25      3.86 o 
   6   5  11        2.91       10.01      4.77 o 
  -5   6  11       11.84       14.27      4.00 o 
  -4   6  11        6.66        5.51      3.16 o 
  -3   6  11       43.82       40.27      4.83 o 
  -2   6  11      120.44      121.30      7.71 o 
  -1   6  11      106.66      101.91      5.27 o 
   0   6  11        0.34        3.98      1.48 o 
   1   6  11      108.29      101.66      4.17 o 
   2   6  11      121.26      121.83      4.85 o 
   3   6  11       41.87       45.97      3.69 o 
   4   6  11        6.26        4.57      3.41 o 
   5   6  11       11.78       18.98      4.51 o 
  -5   7  11        5.91       10.80      9.24 o 
  -4   7  11       37.59       41.47      4.51 o 
  -3   7  11        5.00        0.54      3.87 o 
  -2   7  11      172.20      172.97      5.93 o 
  -1   7  11       46.76       46.90      2.53 o 
   0   7  11       10.08        9.73      2.15 o 
   1   7  11       46.54       39.11      3.82 o 
   2   7  11      173.45      175.13      5.98 o 
   3   7  11        5.00        3.33      6.36 o 
   4   7  11       37.08       31.67      4.43 o 
   5   7  11        6.18        9.09      7.27 o 
  -5   8  11        3.05        3.22      4.29 o 
  -4   8  11       30.34       37.87      4.71 o 
  -3   8  11       12.09       14.37      6.27 o 
  -2   8  11       81.73       83.57      4.47 o 
  -1   8  11       38.47       42.72      2.94 o 
   0   8  11      239.37      232.42      8.05 o 
   1   8  11       37.43       37.31      3.19 o 
   2   8  11       79.05       82.82      5.33 o 
   3   8  11       11.54       14.79      3.63 o 
   4   8  11       29.76       28.38      4.36 o 
   5   8  11        3.08        2.98      8.87 o 
  -4   9  11        7.97       12.61      6.67 o 
  -3   9  11        7.88       12.28      5.03 o 
  -2   9  11        3.94        3.60      4.09 o 
  -1   9  11       38.71       43.52      4.01 o 
   0   9  11        4.86        4.90      2.54 o 
   1   9  11       40.26       49.87      4.23 o 
   2   9  11        4.45        7.90      3.34 o 
   3   9  11        7.74        6.13      3.61 o 
   4   9  11        7.86       12.43      5.07 o 
  -3  10  11        1.72        0.59      5.05 o 
  -2  10  11        4.79        5.59      8.15 o 
  -1  10  11       21.88       30.19      4.40 o 
   0  10  11       45.84       60.47      4.52 o 
   1  10  11       22.51       32.75      4.16 o 
   2  10  11        4.62        8.80      3.64 o 
   3  10  11        1.60        5.21      3.62 o 
  -3  11  11        1.92        1.76      5.65 o 
  -2  11  11        2.40        1.59      5.18 o 
  -1  11  11        2.96        3.25      3.89 o 
   0  11  11       76.91       71.70      8.16 o 
   1  11  11        2.90        3.51      3.34 o 
   2  11  11        2.40        4.11      3.71 o 
   3  11  11        1.83        5.18      4.04 o 
  -1  12  11        4.96        8.09      6.48 o 
   0  12  11        2.78        5.49      9.15 o 
   1  12  11        4.87        6.79      3.72 o 
   0   0  12     4521.36     4854.43     96.06 o 
   1   0  12     2920.16     3429.17     48.74 o 
   2   0  12      182.56      165.43      3.51 o 
   3   0  12        5.00        8.00      1.63 o 
   4   0  12        0.45       -2.37      3.54 o 
   5   0  12       36.54       43.17      5.94 o 
   6   0  12        0.41        9.79      5.62 o 
  -6   1  12       18.43       16.68      9.11 o 
  -5   1  12        1.18       -1.28      5.09 o 
  -4   1  12       35.99       39.56      5.17 o 
  -3   1  12        1.27        5.36      1.87 o 
  -2   1  12      917.04     1079.41     15.48 o 
  -1   1  12     1353.83     1506.90     22.63 o 
   0   1  12      336.24      328.92      6.25 o 
   1   1  12     1352.48     1488.75     22.29 o 
   2   1  12      905.58     1068.37     20.35 o 
   3   1  12        1.21        5.62      3.13 o 
   4   1  12       35.95       33.78      4.91 o 
   5   1  12        1.14        7.55      6.23 o 
   6   1  12       18.55       18.83      4.52 o 
  -6   2  12        9.99       19.05      8.72 o 
  -5   2  12       25.87       23.34      7.96 o 
  -4   2  12      111.25      122.30      5.61 o 
  -3   2  12      326.71      336.49      6.95 o 
  -2   2  12      254.81      255.07      8.66 o 
  -1   2  12      519.14      508.21      8.21 o 
   0   2  12     3409.47     3821.26     53.99 o 
   1   2  12      512.84      511.55     11.74 o 
   2   2  12      258.16      252.55     11.62 o 
   3   2  12      322.90      355.55     11.79 o 
   4   2  12      108.41      116.87      7.22 o 
   5   2  12       24.84       19.32      3.57 o 
   6   2  12        9.97       12.15      4.22 o 
  -6   3  12        7.78       13.64      9.24 o 
  -5   3  12       20.54       28.89      8.43 o 
  -4   3  12        3.17        1.70      2.43 o 
  -3   3  12       14.78       14.56      2.31 o 
  -2   3  12      209.85      235.37      5.84 o 
  -1   3  12      231.98      236.11      4.21 o 
   0   3  12      178.91      187.31      3.59 o 
   1   3  12      234.74      236.19      5.65 o 
   2   3  12      206.20      233.86      5.20 o 
   3   3  12       13.72       14.76      2.52 o 
   4   3  12        2.25        2.92      3.34 o 
   5   3  12       20.61       22.59      3.76 o 
   6   3  12        7.47       16.55      4.33 o 
  -6   4  12        1.90        7.05      9.19 o 
  -5   4  12       48.09       43.54      8.51 o 
  -4   4  12       16.88       17.36      3.14 o 
  -3   4  12       72.69       82.56      3.99 o 
  -2   4  12      339.54      363.93     10.26 o 
  -1   4  12       63.62       75.12      3.30 o 
   0   4  12      155.19      173.72      3.89 o 
   1   4  12       65.88       79.77      2.45 o 
   2   4  12      339.98      365.92      8.34 o 
   3   4  12       73.00       81.45      4.23 o 
   4   4  12       16.01       20.35      3.91 o 
   5   4  12       47.56       37.39      4.20 o 
   6   4  12        1.86       12.00      5.92 o 
  -6   5  12        0.75        6.58      7.62 o 
  -5   5  12        0.56        3.80      6.25 o 
  -4   5  12       10.55        7.49      3.45 o 
  -3   5  12       75.44       77.34      4.66 o 
  -2   5  12      108.95      109.10      4.42 o 
  -1   5  12      122.65      111.51      3.06 o 
   0   5  12      923.62      868.69     13.00 o 
   1   5  12      128.05      118.84      4.26 o 
   2   5  12      109.00      106.66      4.45 o 
   3   5  12       77.29       70.70      4.83 o 
   4   5  12       10.63        4.50      2.71 o 
   5   5  12        0.51        8.57      4.16 o 
   6   5  12        0.76        4.81      4.70 o 
  -5   6  12        9.69        7.11      4.11 o 
  -4   6  12        0.22        0.04      3.92 o 
  -3   6  12       10.07        9.51      3.04 o 
  -2   6  12        2.21        2.49      2.41 o 
  -1   6  12      327.12      306.19      5.76 o 
   0   6  12       59.14       58.54      2.74 o 
   1   6  12      327.89      300.84      7.48 o 
   2   6  12        3.01        4.48      2.60 o 
   3   6  12        9.89       16.43      5.24 o 
   4   6  12        0.23        4.50      3.32 o 
   5   6  12        9.37        9.06      4.33 o 
  -5   7  12        1.35        4.47      4.34 o 
  -4   7  12       25.90       24.77      4.11 o 
  -3   7  12       20.22       22.31      3.47 o 
  -2   7  12       75.43       67.28      3.97 o 
  -1   7  12      210.48      197.69      4.71 o 
   0   7  12        0.65        3.22      2.93 o 
   1   7  12      215.96      199.49      6.12 o 
   2   7  12       74.16       71.03      4.14 o 
   3   7  12       20.43       22.35      3.69 o 
   4   7  12       26.70       23.19      4.28 o 
   5   7  12        1.49        0.42      4.24 o 
  -5   8  12        5.97        9.45      4.77 o 
  -4   8  12        4.87        5.50      5.39 o 
  -3   8  12        1.20        1.43      3.12 o 
  -2   8  12        6.56       14.15      2.85 o 
  -1   8  12       66.93       66.21      4.21 o 
   0   8  12       21.02       22.56      3.56 o 
   1   8  12       66.46       66.85      3.88 o 
   2   8  12        6.09        8.77      3.20 o 
   3   8  12        1.30        1.26      5.59 o 
   4   8  12        4.55        0.07      3.33 o 
   5   8  12        6.17       10.07      4.44 o 
  -4   9  12        5.50       13.34      3.99 o 
  -3   9  12        6.63        8.66      3.54 o 
  -2   9  12       27.25       22.95      4.18 o 
  -1   9  12       60.96       60.75      4.35 o 
   0   9  12        0.20        5.35      2.51 o 
   1   9  12       61.54       50.68      4.37 o 
   2   9  12       28.54       28.39      4.13 o 
   3   9  12        7.01        1.43      3.53 o 
   4   9  12        5.86       11.39      4.57 o 
  -3  10  12        1.79        4.13      8.09 o 
  -2  10  12        2.00        3.60      5.05 o 
  -1  10  12       68.45       87.37      6.57 o 
   0  10  12      115.83      105.98      5.71 o 
   1  10  12       69.82       77.30      5.46 o 
   2  10  12        2.12        2.21      5.02 o 
   3  10  12        1.67        7.23      3.80 o 
  -3  11  12        1.18       18.58      9.16 o 
  -2  11  12        1.27        5.95      5.89 o 
  -1  11  12       10.42       22.67      6.37 o 
   0  11  12       18.44       21.80      5.28 o 
   1  11  12       10.72       12.14      3.85 o 
   2  11  12        1.34        6.71      5.73 o 
   3  11  12        1.11        6.34      5.39 o 
  -1  12  12        3.19        7.18      6.12 o 
   0  12  12        4.21       16.15      5.29 o 
   1  12  12        3.03        4.17      3.77 o 
   1   0  13     1302.32     1482.57     22.69 o 
   2   0  13      177.57      176.67      4.48 o 
   3   0  13      316.96      329.74     10.37 o 
   4   0  13       28.97       16.87      4.40 o 
   5   0  13       28.17       38.86     16.39 o 
   6   0  13       11.99       11.94      5.92 o 
  -6   1  13        2.40       11.68      8.72 o 
  -5   1  13       56.11       61.10      7.17 o 
  -4   1  13       13.01        8.44      6.14 o 
  -3   1  13      257.45      259.76      5.59 o 
  -2   1  13       53.35       54.08      2.26 o 
  -1   1  13       45.86       45.60      3.26 o 
   0   1  13      615.46      707.52     11.61 o 
   1   1  13       47.58       44.09      2.04 o 
   2   1  13       54.75       47.97      3.16 o 
   3   1  13      256.45      251.84     14.39 o 
   4   1  13       13.43       19.36      4.39 o 
   5   1  13       55.83       52.75      6.46 o 
   6   1  13        2.48       15.15      4.63 o 
  -6   2  13        0.43       11.45      8.61 o 
  -5   2  13       12.09        7.08      7.26 o 
  -4   2  13       16.83       18.50      4.55 o 
  -3   2  13      147.52      139.22      5.02 o 
  -2   2  13      373.26      383.74      7.04 o 
  -1   2  13       50.40       47.13      1.52 o 
   0   2  13      340.92      549.49     10.21 o 
   1   2  13       52.13       46.01      2.76 o 
   2   2  13      370.48      374.48      9.14 o 
   3   2  13      143.39      151.92      7.51 o 
   4   2  13       17.83       14.02      5.66 o 
   5   2  13       11.83        9.19      3.48 o 
   6   2  13        0.47        0.46      4.09 o 
  -6   3  13       10.77       11.58      9.26 o 
  -5   3  13       22.01       14.78      7.47 o 
  -4   3  13        0.06       -2.83      2.83 o 
  -3   3  13       31.77       27.53      2.68 o 
  -2   3  13      384.16      372.17      7.91 o 
  -1   3  13      535.38      562.23      7.92 o 
   0   3  13      853.26      797.02     10.74 o 
   1   3  13      541.66      564.41      9.13 o 
   2   3  13      382.60      362.01      8.78 o 
   3   3  13       31.81       22.21      2.82 o 
   4   3  13        0.06        0.42      2.56 o 
   5   3  13       21.66       25.75      3.75 o 
   6   3  13       10.65       11.42      5.35 o 
  -6   4  13       14.53       25.82     10.70 o 
  -5   4  13       22.05       24.75      7.70 o 
  -4   4  13       42.91       37.82      3.79 o 
  -3   4  13       51.64       59.16      4.62 o 
  -2   4  13      158.82      146.49      4.85 o 
  -1   4  13      353.00      329.07      5.47 o 
   0   4  13       63.94       61.57      2.67 o 
   1   4  13      348.16      334.98      6.70 o 
   2   4  13      161.95      156.05      5.14 o 
   3   4  13       53.25       52.49      3.60 o 
   4   4  13       40.91       34.52      3.63 o 
   5   4  13       21.23       23.71      3.79 o 
   6   4  13       14.72        9.92      5.85 o 
  -5   5  13       19.10       24.25      7.60 o 
  -4   5  13       38.54       38.13      5.94 o 
  -3   5  13      137.68      139.73      5.33 o 
  -2   5  13      124.19      107.84      4.42 o 
  -1   5  13       15.43       15.96      2.10 o 
   0   5  13      181.91      219.90      4.79 o 
   1   5  13       15.50       20.91      2.52 o 
   2   5  13      126.30      110.75      5.08 o 
   3   5  13      139.29      142.54      5.57 o 
   4   5  13       37.59       31.32      4.12 o 
   5   5  13       19.32       16.88      4.30 o 
  -5   6  13       16.57       22.08      8.37 o 
  -4   6  13       29.03       31.57      5.72 o 
  -3   6  13       80.73       58.84      3.97 o 
  -2   6  13      383.10      385.97     10.68 o 
  -1   6  13       57.77       51.68      3.33 o 
   0   6  13        2.05        6.41      1.56 o 
   1   6  13       58.20       51.39      4.92 o 
   2   6  13      377.06      378.37      9.13 o 
   3   6  13       80.44       65.81      4.14 o 
   4   6  13       29.81       30.94      3.64 o 
   5   6  13       16.76       13.91      4.70 o 
  -5   7  13       19.16       27.74      6.32 o 
  -4   7  13        8.42       12.48      3.65 o 
  -3   7  13       35.47       37.44      3.96 o 
  -2   7  13       23.40       24.09      3.04 o 
  -1   7  13      237.15      234.43      5.17 o 
   0   7  13       18.23       21.50      3.06 o 
   1   7  13      235.42      212.21      6.53 o 
   2   7  13       24.39       27.40      3.09 o 
   3   7  13       37.35       32.32      3.47 o 
   4   7  13        8.40       14.86      3.99 o 
   5   7  13       19.34       24.84      4.90 o 
  -4   8  13        7.45        9.36      3.76 o 
  -3   8  13        3.16        5.65      3.32 o 
  -2   8  13       38.81       42.29      3.72 o 
  -1   8  13      228.12      221.99      7.02 o 
   0   8  13       59.75       73.83      3.95 o 
   1   8  13      225.51      223.59      7.73 o 
   2   8  13       38.31       35.72      3.57 o 
   3   8  13        3.43        6.35      3.58 o 
   4   8  13        7.47       10.72      3.89 o 
  -4   9  13        1.64        7.23      3.94 o 
  -3   9  13        8.15       13.72      3.66 o 
  -2   9  13        0.87        7.39      3.91 o 
  -1   9  13       15.21       24.19      3.43 o 
   0   9  13      208.52      206.26      8.78 o 
   1   9  13       15.46       20.28      3.08 o 
   2   9  13        1.08        7.57      3.36 o 
   3   9  13        8.18        3.70      3.57 o 
   4   9  13        1.68       -0.16      3.87 o 
  -3  10  13        2.47        7.61      5.24 o 
  -2  10  13       10.96       13.83      9.71 o 
  -1  10  13       87.79      111.13      8.42 o 
   0  10  13        9.15       12.36      5.64 o 
   1  10  13       85.64      100.75      8.69 o 
   2  10  13       10.80       14.00      3.86 o 
   3  10  13        2.39        0.90      4.69 o 
  -2  11  13        0.24       10.00     18.33 o 
  -1  11  13       17.27       25.48      7.62 o 
   0  11  13        0.42        2.97      3.89 o 
   1  11  13       17.31       13.52      4.02 o 
   2  11  13        0.25       -0.51      3.68 o 
  -1  12  13        2.64       10.70      6.40 o 
   0  12  13        9.26       21.85     12.93 o 
   1  12  13        2.66        4.94      3.95 o 
   0   0  14      478.25      450.07     14.73 o 
   1   0  14      247.46      309.36      6.31 o 
   2   0  14      481.81      443.89      8.52 o 
   3   0  14       33.32       36.57      5.28 o 
   4   0  14      152.61      148.59      8.51 o 
   5   0  14        1.46        6.11      4.81 o 
   6   0  14        3.82        5.90      9.06 o 
  -6   1  14        4.29        8.61      8.35 o 
  -5   1  14       24.09       16.56      7.22 o 
  -4   1  14       99.58       98.47      9.41 o 
  -3   1  14       11.50       12.03      2.22 o 
  -2   1  14      236.75      235.88      4.94 o 
  -1   1  14      338.15      290.33      8.23 o 
   0   1  14      885.96     1078.70     16.86 o 
   1   1  14      338.59      278.02      5.77 o 
   2   1  14      238.15      236.51      6.91 o 
   3   1  14       11.06        7.17      2.70 o 
   4   1  14       99.94       94.77      7.01 o 
   5   1  14       23.92       21.27      6.26 o 
   6   1  14        4.44        4.63      4.48 o 
  -6   2  14        7.43       14.96      9.55 o 
  -5   2  14        7.48       13.97      7.42 o 
  -4   2  14       13.00        8.28      3.89 o 
  -3   2  14      521.69      465.41     10.75 o 
  -2   2  14      606.74      602.98      9.97 o 
  -1   2  14      147.28      151.40      3.05 o 
   0   2  14      572.05      713.79     11.94 o 
   1   2  14      141.69      144.69      4.72 o 
   2   2  14      604.49      607.70     13.06 o 
   3   2  14      518.89      468.29     23.58 o 
   4   2  14       13.11       13.52      6.75 o 
   5   2  14        6.87        6.88      3.61 o 
   6   2  14        7.45       12.92      4.47 o 
  -6   3  14        3.21       12.13      9.00 o 
  -5   3  14        0.46        6.14      6.82 o 
  -4   3  14       34.20       26.39      3.90 o 
  -3   3  14        5.34        5.76      2.25 o 
  -2   3  14       25.60       28.98      2.26 o 
  -1   3  14      525.81      545.68      8.43 o 
   0   3  14      134.79      163.62      4.34 o 
   1   3  14      526.46      545.51     16.12 o 
   2   3  14       29.77       29.01      2.79 o 
   3   3  14        5.33       10.39      3.82 o 
   4   3  14       32.05       27.56      3.45 o 
   5   3  14        0.50       -0.58      3.18 o 
   6   3  14        3.08        1.14      4.29 o 
  -6   4  14        3.85       23.58      9.29 o 
  -5   4  14       40.90       41.85      8.95 o 
  -4   4  14        9.66        9.86      3.53 o 
  -3   4  14       48.43       43.48      3.99 o 
  -2   4  14      385.42      349.82      8.07 o 
  -1   4  14      112.20      110.25      2.90 o 
   0   4  14      614.86      516.16      8.52 o 
   1   4  14      113.55      115.15      3.11 o 
   2   4  14      385.77      358.69      8.45 o 
   3   4  14       46.26       38.05      3.31 o 
   4   4  14        9.48        9.96      3.03 o 
   5   4  14       40.46       41.06      4.87 o 
   6   4  14        3.72       13.73     11.57 o 
  -5   5  14        5.58        5.31      6.45 o 
  -4   5  14       14.38       22.48      3.67 o 
  -3   5  14      148.35      121.81      7.59 o 
  -2   5  14       24.21       22.66      2.73 o 
  -1   5  14       93.16       80.71      2.64 o 
   0   5  14       28.75       28.74      1.97 o 
   1   5  14       94.86       92.59      6.05 o 
   2   5  14       24.34       25.55      3.01 o 
   3   5  14      145.93      123.81      6.27 o 
   4   5  14       14.47       21.86      3.90 o 
   5   5  14        5.77        5.55      7.13 o 
  -5   6  14        4.95       15.80      7.23 o 
  -4   6  14       15.06       12.38      3.57 o 
  -3   6  14        8.73        6.85      2.61 o 
  -2   6  14       46.45       41.63      3.47 o 
  -1   6  14      114.08      106.36      3.21 o 
   0   6  14      143.76      129.82      4.94 o 
   1   6  14      114.23      108.81      6.26 o 
   2   6  14       43.06       43.98      5.36 o 
   3   6  14        8.79        6.84      2.81 o 
   4   6  14       15.05       14.94      3.63 o 
   5   6  14        4.89        5.20      3.93 o 
  -5   7  14        4.16       10.07      4.68 o 
  -4   7  14       25.67       27.96      4.04 o 
  -3   7  14       10.97       13.03      2.93 o 
  -2   7  14       81.66       81.65      4.24 o 
  -1   7  14      309.66      287.69      6.65 o 
   0   7  14       19.98       16.63      3.11 o 
   1   7  14      306.93      274.15      7.55 o 
   2   7  14       83.46       74.31      4.24 o 
   3   7  14       11.01       13.13      3.05 o 
   4   7  14       25.88       29.19      4.68 o 
   5   7  14        4.38       12.36      4.49 o 
  -4   8  14        7.63        8.20      3.77 o 
  -3   8  14        4.03        5.14      3.25 o 
  -2   8  14       12.19       11.15      3.00 o 
  -1   8  14       28.88       36.14      3.64 o 
   0   8  14      836.03      805.19     17.66 o 
   1   8  14       29.66       28.10      3.13 o 
   2   8  14       12.12       12.86      2.91 o 
   3   8  14        4.07        8.15      3.34 o 
   4   8  14        7.45        8.14      4.70 o 
  -4   9  14       10.13        7.35      5.67 o 
  -3   9  14       10.24       10.64      3.65 o 
  -2   9  14       73.94       79.83      6.17 o 
  -1   9  14       22.43       27.13      3.69 o 
   0   9  14        0.05        4.43      2.65 o 
   1   9  14       22.73       22.69      3.18 o 
   2   9  14       73.29       69.54      5.44 o 
   3   9  14        9.92       15.56      3.94 o 
   4   9  14       10.52       13.05      4.04 o 
  -3  10  14       13.30       15.10      8.21 o 
  -2  10  14        4.85        7.55      4.50 o 
  -1  10  14       31.65       36.15     12.60 o 
   0  10  14       25.65       23.23      3.99 o 
   1  10  14       31.46       33.72      4.20 o 
   2  10  14        4.75        8.00      3.51 o 
   3  10  14       12.78       19.56      4.25 o 
  -2  11  14        2.02       13.11     14.00 o 
  -1  11  14        8.86        7.44      6.87 o 
   0  11  14        7.87       18.96      4.76 o 
   1  11  14        8.89       10.67      4.35 o 
   2  11  14        1.88        6.88      5.47 o 
   0  12  14        1.88       11.23     11.57 o 
   1   0  15       99.90      104.29      3.76 o 
   2   0  15      887.65      883.53     14.80 o 
   3   0  15       22.18       22.75      3.29 o 
   4   0  15      178.58      163.82      8.99 o 
   5   0  15        5.34       -4.38      4.45 o 
   6   0  15        0.13       -7.96     11.16 o 
  -6   1  15        0.54        8.17      8.54 o 
  -5   1  15       22.64       33.22      5.70 o 
  -4   1  15       71.91       74.04      6.38 o 
  -3   1  15      274.07      236.95     16.99 o 
  -2   1  15      154.32      149.41      3.71 o 
  -1   1  15       52.56       61.72      2.75 o 
   0   1  15      314.16      294.75      6.16 o 
   1   1  15       55.62       67.04      2.59 o 
   2   1  15      155.52      144.52      5.37 o 
   3   1  15      274.35      247.15     16.35 o 
   4   1  15       71.79       68.18      6.16 o 
   5   1  15       22.02       23.01      5.35 o 
   6   1  15        0.53       -1.92      7.54 o 
  -6   2  15       14.19       -3.07      8.48 o 
  -5   2  15       21.35       19.15      7.81 o 
  -4   2  15       22.79       17.32      4.53 o 
  -3   2  15       28.89       31.69      2.92 o 
  -2   2  15      170.62      161.47      4.27 o 
  -1   2  15     1206.55     1173.51     18.67 o 
   0   2  15      120.58       99.94      3.30 o 
   1   2  15     1208.30     1148.35     21.40 o 
   2   2  15      164.85      159.71      5.58 o 
   3   2  15       27.56       37.42      3.58 o 
   4   2  15       23.90       27.17      4.61 o 
   5   2  15       21.44       31.59      5.51 o 
   6   2  15       14.28       12.94      4.72 o 
  -6   3  15       14.07        9.34      9.45 o 
  -5   3  15        3.86       13.32      7.34 o 
  -4   3  15        9.46        9.32      5.75 o 
  -3   3  15       94.90       87.89      4.53 o 
  -2   3  15      298.86      259.57      5.82 o 
  -1   3  15      302.99      286.27      5.63 o 
   0   3  15     1255.47     1283.25     16.48 o 
   1   3  15      306.47      304.49      7.49 o 
   2   3  15      302.06      260.38      7.65 o 
   3   3  15       95.24       90.28      6.29 o 
   4   3  15        9.32        8.90      3.14 o 
   5   3  15        3.86        6.76      3.51 o 
   6   3  15       13.90       14.61      4.64 o 
  -6   4  15        4.95       18.79      8.46 o 
  -5   4  15        9.34       19.99      7.26 o 
  -4   4  15       48.37       44.83      4.83 o 
  -3   4  15       39.77       32.20      3.38 o 
  -2   4  15      172.75      159.62      5.13 o 
  -1   4  15      232.27      220.15      4.53 o 
   0   4  15        0.04        5.45      1.52 o 
   1   4  15      225.78      210.82      5.22 o 
   2   4  15      177.32      170.45      5.56 o 
   3   4  15       40.86       35.22      3.33 o 
   4   4  15       47.67       43.48      3.88 o 
   5   4  15        9.28       12.00      3.67 o 
   6   4  15        5.02       16.43      5.26 o 
  -5   5  15       27.85       28.70      8.28 o 
  -4   5  15       16.04       12.95      3.96 o 
  -3   5  15       78.41       72.95      4.09 o 
  -2   5  15        7.35       10.60      2.42 o 
  -1   5  15      251.10      218.67      4.47 o 
   0   5  15       18.40       23.75      1.97 o 
   1   5  15      249.42      221.51      6.21 o 
   2   5  15        7.87       11.32      2.63 o 
   3   5  15       78.25       79.49      3.97 o 
   4   5  15       16.51       15.81      4.46 o 
   5   5  15       28.02       31.62      4.87 o 
  -5   6  15       20.22       29.90      8.38 o 
  -4   6  15       67.96       56.84      5.85 o 
  -3   6  15        5.27        7.94      3.79 o 
  -2   6  15      137.20      128.44      5.30 o 
  -1   6  15      303.13      294.71      6.52 o 
   0   6  15       30.42       28.12      2.62 o 
   1   6  15      305.03      279.58      7.45 o 
   2   6  15      138.14      128.42      5.20 o 
   3   6  15        4.91        8.92      2.84 o 
   4   6  15       67.24       64.40      4.55 o 
   5   6  15       20.30       22.11      4.66 o 
  -5   7  15       19.13       24.64      8.12 o 
  -4   7  15       13.98       15.01      3.83 o 
  -3   7  15       16.88       12.18      2.98 o 
  -2   7  15       29.67       27.45      3.15 o 
  -1   7  15       15.80       23.91      4.42 o 
   0   7  15       41.04       41.64      4.02 o 
   1   7  15       16.44       22.57      4.03 o 
   2   7  15       31.42       25.83      3.15 o 
   3   7  15       16.84       13.65      3.11 o 
   4   7  15       14.26        9.77      3.73 o 
   5   7  15       18.69       16.81      4.60 o 
  -4   8  15       19.49       16.70      4.11 o 
  -3   8  15        8.00        6.82      3.23 o 
  -2   8  15       17.35       18.91      3.19 o 
  -1   8  15       65.45       71.68      4.43 o 
   0   8  15      341.70      315.98     14.03 o 
   1   8  15       65.81       63.63      4.02 o 
   2   8  15       16.74       12.76      2.99 o 
   3   8  15        7.71        7.53      3.28 o 
   4   8  15       19.91       18.97      4.30 o 
  -4   9  15        2.41        4.77      3.91 o 
  -3   9  15        0.99        3.57      4.49 o 
  -2   9  15       21.03       28.05      5.30 o 
  -1   9  15        6.43        0.61      4.59 o 
   0   9  15       36.76       34.12      3.88 o 
   1   9  15        6.67        8.08      2.98 o 
   2   9  15       21.48       17.51      3.87 o 
   3   9  15        0.98        4.76      3.42 o 
   4   9  15        2.43        7.33      4.08 o 
  -3  10  15        8.20       12.59      6.02 o 
  -2  10  15        2.15        6.50      4.45 o 
  -1  10  15       28.09       19.62      8.30 o 
   0  10  15        1.41        9.92      3.79 o 
   1  10  15       26.84       21.25      3.84 o 
   2  10  15        2.27        2.46      3.65 o 
   3  10  15        8.28       17.75      4.22 o 
  -2  11  15        4.41        6.03      5.57 o 
  -1  11  15        1.27        4.64      4.89 o 
   0  11  15       16.21       11.00      4.31 o 
   1  11  15        1.30        7.36      3.77 o 
   2  11  15        4.47        6.55      3.91 o 
   0   0  16      180.20      202.53      6.96 o 
   1   0  16      707.02      743.65     12.64 o 
   2   0  16       12.28       16.49      2.19 o 
   3   0  16        8.83        5.85      3.06 o 
   4   0  16       52.09       62.39      6.25 o 
   5   0  16        3.95        5.28      4.64 o 
   6   0  16        3.48        9.31      5.59 o 
  -6   1  16        0.94        0.36      8.30 o 
  -5   1  16        9.32       16.18      7.30 o 
  -4   1  16       71.06       74.52      9.73 o 
  -3   1  16       81.42       76.64      4.81 o 
  -2   1  16      100.55       87.46      3.53 o 
  -1   1  16       83.48       95.30      3.45 o 
   0   1  16      730.95      859.59     14.18 o 
   1   1  16       92.32      109.92      3.40 o 
   2   1  16      102.17       97.38      4.59 o 
   3   1  16       83.91       86.89      4.83 o 
   4   1  16       71.30       68.30      6.23 o 
   5   1  16        9.00       13.61      9.45 o 
   6   1  16        1.03       10.36      7.77 o 
  -6   2  16        7.09        3.04      8.69 o 
  -5   2  16        9.93       11.81      7.05 o 
  -4   2  16        2.99        3.83      4.02 o 
  -3   2  16      231.50      220.69     12.26 o 
  -2   2  16       21.09       21.22      2.12 o 
  -1   2  16       37.79       37.64      4.09 o 
   0   2  16      339.38      314.59      6.65 o 
   1   2  16       40.56       44.56      2.26 o 
   2   2  16       21.86       27.20      3.16 o 
   3   2  16      237.43      233.58     10.77 o 
   4   2  16        3.34        1.48      3.72 o 
   5   2  16       10.43       11.07      7.78 o 
   6   2  16        7.34       14.69      4.88 o 
  -6   3  16        6.25       11.06      9.45 o 
  -5   3  16       21.19       29.28      8.17 o 
  -4   3  16      177.81      188.51     13.97 o 
  -3   3  16        0.33        2.20      2.15 o 
  -2   3  16       10.15        9.69      2.07 o 
  -1   3  16        9.13        9.40      1.20 o 
   0   3  16        0.01        5.89      1.41 o 
   1   3  16        9.00       10.30      2.29 o 
   2   3  16       10.45       14.26      2.60 o 
   3   3  16        0.23        0.84      3.58 o 
   4   3  16      180.11      183.12      6.93 o 
   5   3  16       21.76       27.13      4.22 o 
   6   3  16        6.45       14.33      4.74 o 
  -5   4  16       17.67       24.59      7.44 o 
  -4   4  16       24.37       32.66      7.18 o 
  -3   4  16      281.60      298.37     11.44 o 
  -2   4  16      442.53      401.75     16.98 o 
  -1   4  16      130.81      145.43      3.51 o 
   0   4  16       52.03       49.92      2.39 o 
   1   4  16      126.20      139.99      3.66 o 
   2   4  16      443.34      385.22     17.91 o 
   3   4  16      278.84      283.51      8.17 o 
   4   4  16       23.75       23.78      3.37 o 
   5   4  16       18.22       14.86      3.95 o 
  -5   5  16        1.80       -3.62      6.38 o 
  -4   5  16       54.30       48.06      5.22 o 
  -3   5  16      127.27      134.14      6.55 o 
  -2   5  16      186.93      169.41      5.59 o 
  -1   5  16      160.85      135.12      4.70 o 
   0   5  16      608.34      572.59      9.61 o 
   1   5  16      161.79      153.87      6.07 o 
   2   5  16      184.94      149.92      6.12 o 
   3   5  16      125.35      129.72      5.43 o 
   4   5  16       54.58       52.77      4.34 o 
   5   5  16        1.80        0.23      4.04 o 
  -5   6  16       10.96       17.46      7.36 o 
  -4   6  16       22.45       22.25      4.44 o 
  -3   6  16       14.15        7.97      2.66 o 
  -2   6  16      133.23      139.69      5.43 o 
  -1   6  16      584.44      568.60     11.26 o 
   0   6  16      126.77      119.49      4.43 o 
   1   6  16      581.37      556.60     11.71 o 
   2   6  16      133.90      137.74      5.91 o 
   3   6  16       13.83        7.31      5.12 o 
   4   6  16       22.27       24.45      3.71 o 
   5   6  16       10.88       11.42      4.14 o 
  -5   7  16        5.56        4.37      6.82 o 
  -4   7  16       34.29       41.18      5.41 o 
  -3   7  16        6.80        8.69      2.84 o 
  -2   7  16        3.08        6.43      2.66 o 
  -1   7  16      113.55      115.30      7.30 o 
   0   7  16       67.68       65.75      3.61 o 
   1   7  16      111.53      107.94      5.59 o 
   2   7  16        3.28        5.56      2.66 o 
   3   7  16        6.83        7.90      3.11 o 
   4   7  16       33.37       42.47      4.93 o 
   5   7  16        5.50        9.85      6.52 o 
  -4   8  16       15.85       24.04      4.22 o 
  -3   8  16       26.82       32.02      3.73 o 
  -2   8  16        7.88        9.05      5.11 o 
  -1   8  16        0.16        3.27      3.85 o 
   0   8  16       44.74       50.20      3.47 o 
   1   8  16        0.14        4.91      2.60 o 
   2   8  16        7.96        9.07      3.03 o 
   3   8  16       26.53       33.02      4.34 o 
   4   8  16       15.46       11.37      4.03 o 
  -4   9  16        4.33       14.07      4.38 o 
  -3   9  16        1.02        3.61      5.41 o 
  -2   9  16       18.02       17.27      8.43 o 
  -1   9  16       11.51       13.23      4.53 o 
   0   9  16        0.15       -0.42      3.36 o 
   1   9  16       11.49        6.61      2.81 o 
   2   9  16       17.19       10.26      4.79 o 
   3   9  16        1.01        4.05      3.32 o 
   4   9  16        4.38        5.11      4.11 o 
  -3  10  16       13.37       18.73      8.73 o 
  -2  10  16       15.23       22.57      4.91 o 
  -1  10  16       30.81       25.38      5.60 o 
   0  10  16       11.50        9.81      4.51 o 
   1  10  16       29.99       26.61      8.38 o 
   2  10  16       15.06       20.63      4.23 o 
   3  10  16       13.18       14.98      5.44 o 
  -2  11  16        0.66        0.20     14.42 o 
  -1  11  16       10.70        8.32      5.28 o 
   0  11  16       24.01       19.08      6.43 o 
   1  11  16       10.34       11.62      3.71 o 
   2  11  16        0.69        5.60      6.62 o 
   1   0  17       45.53       34.40      4.31 o 
   2   0  17      151.39      138.48      4.22 o 
   3   0  17       58.02       58.42      4.40 o 
   4   0  17      358.62      334.13     13.46 o 
   5   0  17       33.08       24.85      7.38 o 
   6   0  17        0.44        1.88      7.64 o 
  -6   1  17        0.85       -1.43      8.12 o 
  -5   1  17       39.32       33.59      7.64 o 
  -4   1  17       74.28       74.58      8.82 o 
  -3   1  17       23.21       18.31      3.30 o 
  -2   1  17       53.01       48.34      2.91 o 
  -1   1  17      389.32      374.15      7.81 o 
   0   1  17      720.94      835.98     14.00 o 
   1   1  17      390.02      383.69      7.61 o 
   2   1  17       50.20       48.95      3.57 o 
   3   1  17       26.14       27.68      3.41 o 
   4   1  17       73.65       71.35      6.55 o 
   5   1  17       38.15       40.45      6.08 o 
   6   1  17        0.94        8.08      7.65 o 
  -6   2  17        0.78        1.38      8.82 o 
  -5   2  17       24.77       25.48      8.15 o 
  -4   2  17       56.05       49.10     15.12 o 
  -3   2  17      187.77      181.25     10.30 o 
  -2   2  17      310.77      291.32      7.14 o 
  -1   2  17      268.57      279.80      6.47 o 
   0   2  17      293.57      290.05      6.42 o 
   1   2  17      267.59      270.73      5.94 o 
   2   2  17      317.97      298.60      8.30 o 
   3   2  17      185.42      175.18      6.68 o 
   4   2  17       54.43       56.39      5.91 o 
   5   2  17       25.31       25.99      5.55 o 
   6   2  17        0.78        7.78      4.87 o 
  -6   3  17        2.36       -0.57      8.64 o 
  -5   3  17       11.99        5.41      6.32 o 
  -4   3  17       33.34       28.37      6.64 o 
  -3   3  17      172.80      159.64      5.68 o 
  -2   3  17       40.42       36.78      2.60 o 
  -1   3  17      136.36      134.98      3.50 o 
   0   3  17       43.55       38.65      2.03 o 
   1   3  17      135.43      123.60      6.14 o 
   2   3  17       37.12       36.82      3.22 o 
   3   3  17      173.18      185.63      8.76 o 
   4   3  17       33.58       38.84      3.88 o 
   5   3  17       11.97       10.90      3.77 o 
   6   3  17        2.26        1.33      4.49 o 
  -5   4  17       42.22       40.86      8.72 o 
  -4   4  17        9.21        7.89      5.75 o 
  -3   4  17      299.01      277.63     13.07 o 
  -2   4  17      135.39      137.63      4.93 o 
  -1   4  17      148.14      136.30      4.24 o 
   0   4  17      405.12      416.53      7.54 o 
   1   4  17      150.05      139.42      3.72 o 
   2   4  17      131.25      118.89      6.31 o 
   3   4  17      297.64      264.96      7.91 o 
   4   4  17        9.53       10.77      3.64 o 
   5   4  17       42.10       39.23      4.67 o 
  -5   5  17        2.11       -5.93      5.93 o 
  -4   5  17      112.63      104.69     11.22 o 
  -3   5  17       34.17       36.32      3.36 o 
  -2   5  17       84.88       93.13      4.48 o 
  -1   5  17       10.97       11.41      2.77 o 
   0   5  17       37.70       45.96      2.49 o 
   1   5  17       10.39       12.55      2.49 o 
   2   5  17       87.32       91.79      4.11 o 
   3   5  17       33.25       34.99      3.52 o 
   4   5  17      112.30      102.99      5.50 o 
   5   5  17        2.22        3.84      4.67 o 
  -5   6  17        2.94        4.94      6.69 o 
  -4   6  17       91.81       92.45      6.91 o 
  -3   6  17        7.19        7.78      2.71 o 
  -2   6  17      116.46      100.55      5.34 o 
  -1   6  17      225.04      242.14      7.74 o 
   0   6  17        7.89        8.22      2.12 o 
   1   6  17      227.72      230.33      6.82 o 
   2   6  17      119.09      108.16      6.52 o 
   3   6  17        6.63        6.64      2.85 o 
   4   6  17       91.26       96.04      5.50 o 
   5   6  17        3.16        4.18      6.27 o 
  -4   7  17        6.07        3.84      3.97 o 
  -3   7  17       77.04       77.85      4.63 o 
  -2   7  17       13.64       12.45      2.87 o 
  -1   7  17        1.94       -1.22      3.31 o 
   0   7  17      122.52      106.64      4.46 o 
   1   7  17        2.31        5.82      2.45 o 
   2   7  17       12.84       17.80      3.07 o 
   3   7  17       76.65       66.60      4.60 o 
   4   7  17        6.13        7.31      3.84 o 
  -4   8  17        6.92        5.09      4.06 o 
  -3   8  17       44.34       52.68      8.12 o 
  -2   8  17        5.55        3.06      3.87 o 
  -1   8  17       77.84       82.83      6.83 o 
   0   8  17        0.16        2.16      3.07 o 
   1   8  17       79.84       88.33      4.66 o 
   2   8  17        4.97        7.21      3.08 o 
   3   8  17       43.68       48.27      4.90 o 
   4   8  17        7.16       17.11      4.17 o 
  -3   9  17        3.71        1.24      8.98 o 
  -2   9  17       36.62       38.77      5.15 o 
  -1   9  17       17.95       14.65      5.07 o 
   0   9  17       30.84       39.82      4.46 o 
   1   9  17       18.96       19.04      3.21 o 
   2   9  17       36.69       35.39      5.04 o 
   3   9  17        3.85        1.80      6.20 o 
  -3  10  17        4.27        3.12      6.35 o 
  -2  10  17        3.88        7.62      4.54 o 
  -1  10  17        1.47        4.44      6.56 o 
   0  10  17       40.82       51.71     10.53 o 
   1  10  17        1.27        4.73      3.33 o 
   2  10  17        3.66        9.97      3.99 o 
   3  10  17        4.17       12.71      4.72 o 
  -2  11  17        0.95        3.56      5.50 o 
  -1  11  17        3.57       11.11      5.63 o 
   0  11  17        0.08       11.32      6.56 o 
   1  11  17        3.51        2.83      4.85 o 
   2  11  17        0.94        7.29      4.13 o 
   0   0  18     3019.48     3097.77     63.63 o 
   1   0  18      190.10      196.81      5.83 o 
   2   0  18       77.53       72.92      4.19 o 
   3   0  18       71.16       67.51      4.51 o 
   4   0  18       19.62       35.29      5.59 o 
   5   0  18        2.51       -0.15      4.83 o 
   6   0  18       16.51        8.38      6.07 o 
  -6   1  18        0.82       -6.51      7.65 o 
  -5   1  18        6.31        7.95      5.14 o 
  -4   1  18       23.52       14.81      7.44 o 
  -3   1  18       27.32       29.50      3.61 o 
  -2   1  18      186.47      159.11      4.89 o 
  -1   1  18     1116.05     1068.62     17.87 o 
   0   1  18        7.38       13.37      4.98 o 
   1   1  18     1130.11     1119.02     17.75 o 
   2   1  18      190.66      163.67      9.01 o 
   3   1  18       28.94       28.34      3.58 o 
   4   1  18       22.86       26.33      5.12 o 
   5   1  18        6.17        5.66      4.96 o 
   6   1  18        0.81        3.47      5.81 o 
  -6   2  18        3.41       -4.32      8.33 o 
  -5   2  18       49.54       48.91      6.86 o 
  -4   2  18       35.74       43.24      5.58 o 
  -3   2  18      106.98      116.36      5.95 o 
  -2   2  18      157.54      134.15      4.69 o 
  -1   2  18      136.93      152.87      4.76 o 
   0   2  18       76.94       93.16      3.51 o 
   1   2  18      140.85      155.68      4.34 o 
   2   2  18      156.46      142.11      5.61 o 
   3   2  18      111.81      111.46      7.47 o 
   4   2  18       35.45       44.03      5.61 o 
   5   2  18       49.84       49.65      6.66 o 
   6   2  18        3.45       10.52      7.19 o 
  -5   3  18       28.26       33.52      8.15 o 
  -4   3  18       35.05       23.26      6.95 o 
  -3   3  18      534.04      542.20     11.70 o 
  -2   3  18      255.18      239.95     11.77 o 
  -1   3  18       29.26       31.10      2.62 o 
   0   3  18       79.74       77.38      2.62 o 
   1   3  18       30.27       32.24      3.37 o 
   2   3  18      257.38      247.45     10.18 o 
   3   3  18      536.83      532.31     16.86 o 
   4   3  18       34.84       29.52      4.43 o 
   5   3  18       28.37       40.20      4.71 o 
  -5   4  18        2.07        7.60      6.58 o 
  -4   4  18       28.43       28.73      7.13 o 
  -3   4  18        5.43        8.32      2.88 o 
  -2   4  18      413.37      429.98      9.40 o 
  -1   4  18       73.64       72.37      4.15 o 
   0   4  18       72.46       61.80      2.72 o 
   1   4  18       76.29       79.95      3.61 o 
   2   4  18      420.08      399.93      9.74 o 
   3   4  18        4.97        6.83      2.68 o 
   4   4  18       28.09       27.20      3.84 o 
   5   4  18        1.91        2.49      3.82 o 
  -5   5  18        9.93       18.45      7.96 o 
  -4   5  18       22.00       32.45      7.36 o 
  -3   5  18       13.88       12.79      4.52 o 
  -2   5  18      312.39      307.67      8.86 o 
  -1   5  18       42.63       40.86      3.44 o 
   0   5  18      186.66      176.58      5.62 o 
   1   5  18       41.23       40.37      3.28 o 
   2   5  18      315.67      303.12      7.41 o 
   3   5  18       14.71       17.78      3.10 o 
   4   5  18       21.46       25.41      3.73 o 
   5   5  18        9.91        3.20      3.41 o 
  -5   6  18       11.08       18.50      8.09 o 
  -4   6  18        9.50       11.20      4.30 o 
  -3   6  18       15.68       14.49      2.88 o 
  -2   6  18       28.28       25.50      3.16 o 
  -1   6  18      409.13      412.50     10.86 o 
   0   6  18        6.58        9.82      2.35 o 
   1   6  18      416.54      413.73      9.64 o 
   2   6  18       28.16       27.38      3.27 o 
   3   6  18       15.73       13.75      3.53 o 
   4   6  18        9.41       15.32      3.54 o 
   5   6  18       10.90       20.42      5.59 o 
  -4   7  18        5.04        2.37      4.09 o 
  -3   7  18        4.88        8.62      3.53 o 
  -2   7  18       36.05       32.72      3.39 o 
  -1   7  18        0.23        0.18      3.59 o 
   0   7  18       52.22       50.18      3.36 o 
   1   7  18        0.17        0.67      2.90 o 
   2   7  18       35.88       35.83      3.53 o 
   3   7  18        4.66        7.51      3.09 o 
   4   7  18        4.72        2.40      5.19 o 
  -4   8  18       15.32       25.31      5.03 o 
  -3   8  18       22.36       30.94      4.09 o 
  -2   8  18        0.47        5.07      3.73 o 
  -1   8  18        4.81       14.98      4.54 o 
   0   8  18      101.87      101.27      5.78 o 
   1   8  18        5.06       13.49      2.96 o 
   2   8  18        0.63        2.60      2.68 o 
   3   8  18       22.53       22.30      4.59 o 
   4   8  18       15.04       18.46      4.43 o 
  -3   9  18        7.59        5.00      5.81 o 
  -2   9  18        0.73        4.12      4.24 o 
  -1   9  18        3.82        4.63      4.65 o 
   0   9  18        0.34        2.99      4.61 o 
   1   9  18        3.94        4.35      2.89 o 
   2   9  18        0.59        3.07      3.31 o 
   3   9  18        7.63        6.79      3.76 o 
  -3  10  18       19.56       37.60      6.79 o 
  -2  10  18        7.14        2.83      5.15 o 
  -1  10  18        1.89        3.74      4.81 o 
   0  10  18        0.02       11.19      5.31 o 
   1  10  18        1.99        2.74      3.42 o 
   2  10  18        6.92        8.03      5.09 o 
   3  10  18       19.47       19.38      4.66 o 
  -1  11  18        2.65        4.19      7.34 o 
   0  11  18       10.48        9.58      7.36 o 
   1  11  18        2.59        9.72      5.13 o 
   1   0  19      101.40      118.85      4.05 o 
   2   0  19       10.90       11.12      4.25 o 
   3   0  19       40.34       39.17      4.04 o 
   4   0  19      102.66       99.25      7.52 o 
   5   0  19        0.02       -1.09      5.05 o 
   6   0  19        0.48        7.14      6.03 o 
  -6   1  19        3.00       -1.89      8.77 o 
  -5   1  19        2.05        4.40      4.95 o 
  -4   1  19       27.92       27.54      5.20 o 
  -3   1  19       47.07       45.65      5.17 o 
  -2   1  19       95.35       99.41      3.98 o 
  -1   1  19      178.51      179.36      5.12 o 
   0   1  19       18.36       19.06      2.29 o 
   1   1  19      171.72      175.72      9.89 o 
   2   1  19      100.94      107.67      6.46 o 
   3   1  19       45.62       45.61      4.15 o 
   4   1  19       27.76       25.28      6.75 o 
   5   1  19        2.05       10.89      5.61 o 
   6   1  19        3.04        1.44      5.75 o 
  -5   2  19       44.21       48.08      7.53 o 
  -4   2  19      144.24      127.82      6.86 o 
  -3   2  19      357.27      347.17     10.62 o 
  -2   2  19      240.71      242.77      6.55 o 
  -1   2  19      247.05      232.06      6.10 o 
   0   2  19        1.93        2.73      1.92 o 
   1   2  19      254.34      241.90      5.75 o 
   2   2  19      236.21      232.37      7.44 o 
   3   2  19      355.84      352.58     10.21 o 
   4   2  19      143.54      128.70      8.33 o 
   5   2  19       44.04       39.60      6.31 o 
  -5   3  19        1.54        5.41      6.69 o 
  -4   3  19       12.64        9.65      4.14 o 
  -3   3  19      172.02      183.75      7.66 o 
  -2   3  19        3.22        3.24      2.34 o 
  -1   3  19      289.96      271.32      9.23 o 
   0   3  19      361.84      370.77      7.95 o 
   1   3  19      295.32      276.35      7.82 o 
   2   3  19        3.61        8.34      2.70 o 
   3   3  19      169.21      171.63      8.92 o 
   4   3  19       12.45       15.52     13.45 o 
   5   3  19        1.41        3.51      3.87 o 
  -5   4  19       13.07       19.60      7.55 o 
  -4   4  19       25.42       29.93      5.37 o 
  -3   4  19      135.43      140.86      6.25 o 
  -2   4  19      496.59      479.25     18.03 o 
  -1   4  19       74.69       77.90      4.27 o 
   0   4  19      355.13      362.36      6.37 o 
   1   4  19       76.90       77.97      2.98 o 
   2   4  19      492.91      448.32     16.52 o 
   3   4  19      137.16      139.23      5.92 o 
   4   4  19       25.37       34.74      4.03 o 
   5   4  19       12.83       14.05      3.98 o 
  -5   5  19        5.78       -1.95      6.19 o 
  -4   5  19       54.75       36.12      7.44 o 
  -3   5  19        2.74        1.69      2.87 o 
  -2   5  19       29.59       27.66      3.76 o 
  -1   5  19      206.90      196.76      9.73 o 
   0   5  19        0.54        2.88      1.74 o 
   1   5  19      210.82      200.56      6.23 o 
   2   5  19       28.05       29.66      2.81 o 
   3   5  19        2.79        5.29      2.72 o 
   4   5  19       53.48       54.28      4.55 o 
   5   5  19        5.81       -1.57      5.21 o 
  -5   6  19        7.49       16.63      7.89 o 
  -4   6  19       22.36       30.50      7.49 o 
  -3   6  19       39.58       36.60      4.13 o 
  -2   6  19       39.49       34.32      3.48 o 
  -1   6  19       76.37       82.38      4.68 o 
   0   6  19       18.86       25.20      2.64 o 
   1   6  19       74.31       76.20      4.79 o 
   2   6  19       41.01       34.61      4.12 o 
   3   6  19       39.12       43.33      4.01 o 
   4   6  19       22.66       18.89      3.76 o 
   5   6  19        8.08       10.35      4.42 o 
  -4   7  19        9.34        7.67      7.25 o 
  -3   7  19       19.23       19.06      3.38 o 
  -2   7  19       26.46       28.44      3.42 o 
  -1   7  19       61.69       64.25      6.17 o 
   0   7  19      177.36      160.69      7.72 o 
   1   7  19       61.59       56.73      4.00 o 
   2   7  19       26.20       26.97      3.28 o 
   3   7  19       19.80       16.37      3.33 o 
   4   7  19        9.23       10.89      4.03 o 
  -4   8  19        2.39        8.26      4.81 o 
  -3   8  19       43.52       48.54      4.42 o 
  -2   8  19       11.37       13.52      4.01 o 
  -1   8  19       36.65       38.94      5.46 o 
   0   8  19        0.01        8.10     10.08 o 
   1   8  19       37.84       30.41      3.52 o 
   2   8  19       11.28       15.41      3.24 o 
   3   8  19       43.56       50.99      5.13 o 
   4   8  19        2.34       12.70      4.96 o 
  -3   9  19        0.72        5.66      9.05 o 
  -2   9  19        5.09       10.72      9.78 o 
  -1   9  19       48.37       48.43      9.71 o 
   0   9  19        8.39        7.54      4.68 o 
   1   9  19       48.05       47.28      5.84 o 
   2   9  19        4.92        6.87      3.44 o 
   3   9  19        0.68        8.42      3.99 o 
  -2  10  19       10.17       22.07      5.93 o 
  -1  10  19        7.48        6.34      5.35 o 
   0  10  19       46.63       53.06      8.72 o 
   1  10  19        7.69        6.19      4.71 o 
   2  10  19        9.90       18.32      4.08 o 
  -1  11  19        0.45       -1.37      5.60 o 
   0  11  19        8.39       13.48      8.41 o 
   1  11  19        0.43       15.74      8.59 o 
   0   0  20       45.11       45.58      5.00 o 
   1   0  20      684.03      583.09     11.00 o 
   2   0  20       16.91       18.90      3.07 o 
   3   0  20      123.09      118.65      6.07 o 
   4   0  20      150.33      135.89      8.80 o 
   5   0  20        8.64        5.73      4.87 o 
  -5   1  20       17.69       12.34      5.26 o 
  -4   1  20       83.09       84.65      5.72 o 
  -3   1  20       98.05       78.90     10.86 o 
  -2   1  20      935.51      831.28     44.26 o 
  -1   1  20       47.34       50.76      3.10 o 
   0   1  20      502.26      501.44      9.81 o 
   1   1  20       49.21       53.24      2.97 o 
   2   1  20      926.34      840.97     20.37 o 
   3   1  20       95.62       80.08      5.21 o 
   4   1  20       83.40       76.65      7.02 o 
   5   1  20       18.36       23.77      5.79 o 
  -5   2  20       24.70       19.27      5.87 o 
  -4   2  20       90.09       96.18      7.50 o 
  -3   2  20      138.24      117.79      6.13 o 
  -2   2  20       33.07       31.71      3.97 o 
  -1   2  20       82.31       76.40      3.58 o 
   0   2  20       18.88       19.08      2.38 o 
   1   2  20       82.93       73.45      5.30 o 
   2   2  20       33.10       34.21      3.50 o 
   3   2  20      137.15      138.80      6.25 o 
   4   2  20       88.26       79.21      7.07 o 
   5   2  20       24.34       31.12      5.88 o 
  -5   3  20       25.09       23.21      8.09 o 
  -4   3  20        0.58        6.17      4.11 o 
  -3   3  20      222.25      189.21      7.75 o 
  -2   3  20      268.93      249.24      8.26 o 
  -1   3  20      205.40      200.93      7.66 o 
   0   3  20       35.91       45.99      2.91 o 
   1   3  20      210.94      207.14      8.00 o 
   2   3  20      267.12      251.50      7.84 o 
   3   3  20      222.18      179.28      9.34 o 
   4   3  20        0.65        2.61      4.52 o 
   5   3  20       23.92       26.47      4.74 o 
  -5   4  20        4.49       11.50      6.79 o 
  -4   4  20        4.55        6.57      4.40 o 
  -3   4  20       22.97       30.35      3.61 o 
  -2   4  20      197.68      201.66      7.31 o 
  -1   4  20       19.18       14.21      3.19 o 
   0   4  20       19.19       19.26      2.01 o 
   1   4  20       19.21       18.82      2.03 o 
   2   4  20      204.80      192.34     12.78 o 
   3   4  20       22.18       22.04      3.31 o 
   4   4  20        4.10        3.34      3.21 o 
   5   4  20        4.47        3.44      3.75 o 
  -5   5  20        1.01        1.17      6.35 o 
  -4   5  20        9.40       -2.37      4.08 o 
  -3   5  20       22.56       19.63      3.36 o 
  -2   5  20       23.05       21.53      4.89 o 
  -1   5  20      123.63      112.09      5.31 o 
   0   5  20       20.56       20.57      2.05 o 
   1   5  20      121.58      111.30      5.75 o 
   2   5  20       23.01       14.25      2.49 o 
   3   5  20       23.67       24.14      3.40 o 
   4   5  20        9.36        8.07      3.40 o 
   5   5  20        1.01        5.44      3.91 o 
  -4   6  20        8.93       15.20      6.58 o 
  -3   6  20        2.62        2.36      3.73 o 
  -2   6  20       32.97       31.99      3.79 o 
  -1   6  20       82.69       79.34      4.56 o 
   0   6  20       87.47       74.77      4.96 o 
   1   6  20       86.63       74.84      4.13 o 
   2   6  20       32.74       36.34      3.70 o 
   3   6  20        2.68        2.37      2.77 o 
   4   6  20        9.07       11.26      3.46 o 
   5   6  20        2.69        7.13      8.04 o 
  -4   7  20        5.03        8.04      5.99 o 
  -3   7  20       19.66       14.84      4.18 o 
  -2   7  20       13.76       10.54      3.36 o 
  -1   7  20       10.50       10.39      4.26 o 
   0   7  20       58.18       56.67      6.10 o 
   1   7  20       10.91       17.28      2.91 o 
   2   7  20       14.13       13.52      3.12 o 
   3   7  20       19.45       22.65      3.40 o 
   4   7  20        5.18        7.37      3.89 o 
  -4   8  20       25.56       38.38      5.71 o 
  -3   8  20        9.29       15.95      3.98 o 
  -2   8  20       38.24       36.93      8.31 o 
  -1   8  20        0.88        1.86      4.29 o 
   0   8  20       50.88       49.41      6.20 o 
   1   8  20        0.82        4.55      3.08 o 
   2   8  20       38.24       43.38      6.06 o 
   3   8  20        9.41       18.17      3.96 o 
   4   8  20       25.51       36.55      5.31 o 
  -3   9  20       29.06       38.30      5.74 o 
  -2   9  20       19.89       23.40      6.27 o 
  -1   9  20        6.74        5.38      4.72 o 
   0   9  20        8.57        9.21      5.12 o 
   1   9  20        7.12       14.79      4.04 o 
   2   9  20       20.00       21.23      4.26 o 
   3   9  20       28.89       32.15      4.81 o 
  -2  10  20        6.87        9.36      9.15 o 
  -1  10  20       17.37       17.33      5.95 o 
   0  10  20        3.27       -3.81      5.22 o 
   1  10  20       17.79       24.77      6.25 o 
   2  10  20        6.96        9.26      4.15 o 
   0  11  20        0.01       -4.71      7.78 o 
   1   0  21      378.70      377.67     10.70 o 
   2   0  21       54.19       46.65      5.36 o 
   3   0  21      563.26      551.59     14.15 o 
   4   0  21       70.76       55.37      5.01 o 
   5   0  21      103.56      110.42      8.96 o 
  -5   1  21        0.01       -2.98      4.78 o 
  -4   1  21       17.77       21.98      4.12 o 
  -3   1  21       14.01       14.72      3.17 o 
  -2   1  21      648.66      594.44     14.18 o 
  -1   1  21      845.84      775.82     13.82 o 
   0   1  21      118.08      118.07      4.27 o 
   1   1  21      839.28      734.77     13.39 o 
   2   1  21      652.06      588.41     16.42 o 
   3   1  21       14.44       10.09      3.14 o 
   4   1  21       18.27       18.82      5.12 o 
   5   1  21        0.01        7.68      5.22 o 
  -5   2  21       12.42       17.40      5.70 o 
  -4   2  21        4.11       12.94      3.65 o 
  -3   2  21       76.98       80.33      8.07 o 
  -2   2  21      160.41      124.80      7.82 o 
  -1   2  21       70.64       71.39      4.30 o 
   0   2  21      962.04      938.29     16.18 o 
   1   2  21       70.09       64.91      4.15 o 
   2   2  21      160.10      126.01      5.54 o 
   3   2  21       77.67       76.96      8.21 o 
   4   2  21        4.11       -0.79      4.33 o 
   5   2  21       12.30       18.93      5.67 o 
  -5   3  21        4.62        4.19      6.45 o 
  -4   3  21        0.44       -0.02      3.85 o 
  -3   3  21       28.98       29.49      4.05 o 
  -2   3  21       78.79       74.72      3.99 o 
  -1   3  21      141.99      119.81      7.15 o 
   0   3  21      478.21      425.83     18.71 o 
   1   3  21      143.90      125.18      6.37 o 
   2   3  21       79.01       75.16      4.43 o 
   3   3  21       29.75       32.46      5.41 o 
   4   3  21        0.49       -0.68      7.01 o 
   5   3  21        4.44        6.98      4.02 o 
  -5   4  21        5.56       -0.94      6.77 o 
  -4   4  21       36.81       37.31      5.61 o 
  -3   4  21        3.27       -3.14      3.14 o 
  -2   4  21      163.51      158.53      6.50 o 
  -1   4  21       57.66       48.13      3.76 o 
   0   4  21        0.36       -0.38      2.38 o 
   1   4  21       57.29       53.59      2.67 o 
   2   4  21      168.31      163.81      6.01 o 
   3   4  21        3.83        5.59      2.96 o 
   4   4  21       36.43       44.90      4.61 o 
   5   4  21        5.67        8.10      4.09 o 
  -5   5  21        2.84       22.51      8.22 o 
  -4   5  21        5.75       15.18      4.77 o 
  -3   5  21        1.10       -1.74      3.68 o 
  -2   5  21       45.50       49.40      7.10 o 
  -1   5  21       20.89       22.56      3.16 o 
   0   5  21        0.12        2.89      3.88 o 
   1   5  21       22.18       26.76      2.58 o 
   2   5  21       45.88       43.42      3.18 o 
   3   5  21        1.06        3.25      3.00 o 
   4   5  21        5.02        7.35      3.38 o 
   5   5  21        2.78       -4.13      4.46 o 
  -4   6  21       11.40       19.03      5.11 o 
  -3   6  21       30.99       35.93      6.27 o 
  -2   6  21       47.30       45.66      4.22 o 
  -1   6  21       30.78       36.17      3.89 o 
   0   6  21        2.35        4.89      3.76 o 
   1   6  21       29.18       31.30      3.14 o 
   2   6  21       47.92       49.29      4.30 o 
   3   6  21       30.44       30.22      3.73 o 
   4   6  21       11.61       13.14      3.55 o 
  -4   7  21        9.19        1.04      6.38 o 
  -3   7  21        0.48        0.11      3.43 o 
  -2   7  21       67.65       74.20      5.24 o 
  -1   7  21       67.09       66.99      6.36 o 
   0   7  21       18.29       24.31      5.17 o 
   1   7  21       66.66       61.33      4.09 o 
   2   7  21       68.96       71.92      4.62 o 
   3   7  21        0.41        5.05      3.01 o 
   4   7  21        8.96       14.61      6.98 o 
  -3   8  21       17.91       20.03      4.33 o 
  -2   8  21       56.47       58.08      6.81 o 
  -1   8  21       12.95       15.76      8.29 o 
   0   8  21       19.86       27.65      5.43 o 
   1   8  21       13.28       13.44      3.01 o 
   2   8  21       56.44       62.44      4.57 o 
   3   8  21       18.12       19.22      3.96 o 
  -3   9  21        5.40       16.33      6.00 o 
  -2   9  21        8.96        7.43      5.37 o 
  -1   9  21       65.88       72.20      7.48 o 
   0   9  21        0.01        4.07      7.12 o 
   1   9  21       66.06       75.61      5.87 o 
   2   9  21        9.01        2.66      3.64 o 
   3   9  21        5.22       15.69      4.18 o 
  -2  10  21       19.38       22.44      6.39 o 
  -1  10  21        4.31       12.35      5.72 o 
   0  10  21        1.73        2.11      5.52 o 
   1  10  21        4.41        9.21      8.56 o 
   2  10  21       19.71       25.40      8.35 o 
   0   0  22        4.01        8.63      5.70 o 
   1   0  22       40.83       50.38      3.24 o 
   2   0  22        4.18        2.74      2.65 o 
   3   0  22        1.60        4.70      2.96 o 
   4   0  22        7.55       14.38      4.07 o 
   5   0  22        7.94        9.37      5.77 o 
  -5   1  22        9.32        8.90      5.54 o 
  -4   1  22        6.35       10.43      3.57 o 
  -3   1  22       96.23       87.52      5.43 o 
  -2   1  22       14.46       14.89      3.45 o 
  -1   1  22      293.54      290.05      9.42 o 
   0   1  22      729.42      739.61     13.65 o 
   1   1  22      293.09      285.96     21.79 o 
   2   1  22       12.71       17.79      4.92 o 
   3   1  22       94.58      103.62      5.74 o 
   4   1  22        6.43       12.33      6.35 o 
   5   1  22        9.44       11.75      6.60 o 
  -5   2  22        7.94        8.93      6.40 o 
  -4   2  22       35.06       30.77      4.38 o 
  -3   2  22       90.33       87.88      5.60 o 
  -2   2  22      121.55      114.68      5.58 o 
  -1   2  22      107.11       98.56      4.22 o 
   0   2  22       84.74       92.40      4.84 o 
   1   2  22      105.13       98.40      4.92 o 
   2   2  22      116.55      107.58      5.36 o 
   3   2  22       91.38       97.32      5.52 o 
   4   2  22       34.44       34.05      8.67 o 
   5   2  22        8.02       14.44      5.69 o 
  -5   3  22        5.17        1.98      6.40 o 
  -4   3  22        7.36        7.95      4.21 o 
  -3   3  22       25.70       34.90      4.16 o 
  -2   3  22       86.40       86.90      4.23 o 
  -1   3  22      172.07      166.09      5.41 o 
   0   3  22        3.78       10.41      2.40 o 
   1   3  22      168.57      161.29      7.61 o 
   2   3  22       85.89       80.72      4.70 o 
   3   3  22       23.25       21.01      6.65 o 
   4   3  22        7.33        5.01      6.82 o 
   5   3  22        5.07        8.19      4.35 o 
  -5   4  22        6.66       13.79      7.42 o 
  -4   4  22       45.61       35.55     10.25 o 
  -3   4  22       48.44       38.42      5.23 o 
  -2   4  22       44.15       48.08      4.00 o 
  -1   4  22       38.49       35.87      3.54 o 
   0   4  22       69.97       77.14      3.20 o 
   1   4  22       37.66       44.80      2.54 o 
   2   4  22       41.72       38.70      3.43 o 
   3   4  22       47.66       49.06      4.23 o 
   4   4  22       46.77       52.17      4.86 o 
   5   4  22        6.51       11.92      4.77 o 
  -5   5  22        0.71        8.85      7.55 o 
  -4   5  22       18.17       16.23      4.82 o 
  -3   5  22      110.41      107.20      9.68 o 
  -2   5  22       29.37       29.94      3.72 o 
  -1   5  22      141.54      133.83      5.87 o 
   0   5  22      171.80      147.19      5.96 o 
   1   5  22      139.30      135.01      4.65 o 
   2   5  22       30.41       27.69      2.95 o 
   3   5  22      110.14      113.88      5.70 o 
   4   5  22       18.14       21.50      3.89 o 
   5   5  22        0.65        4.63      4.43 o 
  -4   6  22        2.77        2.23      7.96 o 
  -3   6  22        4.48        7.32      4.45 o 
  -2   6  22       24.35       25.32      3.66 o 
  -1   6  22       79.48       78.08      4.86 o 
   0   6  22        5.88       10.95      4.41 o 
   1   6  22       78.06       74.29      4.17 o 
   2   6  22       24.10       23.65      3.36 o 
   3   6  22        4.22        8.35      3.20 o 
   4   6  22        2.73        4.85      3.56 o 
  -4   7  22       20.75       16.92      7.36 o 
  -3   7  22       10.61        7.63      3.76 o 
  -2   7  22       32.08       40.64      4.45 o 
  -1   7  22       16.37       21.61      4.80 o 
   0   7  22      150.77      149.32      8.99 o 
   1   7  22       16.51       18.33      3.13 o 
   2   7  22       31.69       35.75      3.74 o 
   3   7  22       10.65       11.34      3.28 o 
   4   7  22       20.75       30.94      4.85 o 
  -3   8  22        4.65        9.67      5.24 o 
  -2   8  22       32.23       33.53      6.08 o 
  -1   8  22       12.96       15.07      4.82 o 
   0   8  22        0.32        7.74      4.78 o 
   1   8  22       12.57       14.38      3.91 o 
   2   8  22       32.12       34.03      3.93 o 
   3   8  22        4.75        8.50      3.33 o 
  -3   9  22       14.03       17.22      6.11 o 
  -2   9  22        6.32       10.88      5.35 o 
  -1   9  22        4.24        6.77      5.16 o 
   0   9  22        3.26        5.29      5.12 o 
   1   9  22        4.24       10.44      5.75 o 
   2   9  22        6.21        4.17      3.28 o 
   3   9  22       14.25       18.51      4.37 o 
  -2  10  22        4.97       13.60     11.97 o 
  -1  10  22       24.75       36.02      6.78 o 
   0  10  22       12.62       14.46      5.96 o 
   1  10  22       24.66       25.27      9.84 o 
   2  10  22        5.26       16.17      4.31 o 
   1   0  23      136.24      142.16      4.87 o 
   2   0  23       13.69       15.47      4.08 o 
   3   0  23       32.45       30.84      3.89 o 
   4   0  23       82.40       70.72      6.95 o 
   5   0  23       58.60       54.38      7.48 o 
  -5   1  23        5.47        7.74      5.58 o 
  -4   1  23       13.66       15.17      4.69 o 
  -3   1  23        3.86        5.27      3.16 o 
  -2   1  23      143.47      144.66      6.28 o 
  -1   1  23      319.24      304.93     12.34 o 
   0   1  23        0.07       23.02      8.43 o 
   1   1  23      319.41      313.05     11.12 o 
   2   1  23      140.96      147.30     11.16 o 
   3   1  23        4.22       -1.76      2.97 o 
   4   1  23       15.08       20.73      4.05 o 
   5   1  23        5.23       18.30      5.95 o 
  -5   2  23        2.39        5.55      5.04 o 
  -4   2  23       22.98       24.63      4.26 o 
  -3   2  23      137.51      130.53      6.63 o 
  -2   2  23       74.93       82.64      4.99 o 
  -1   2  23       41.32       45.16      3.27 o 
   0   2  23      296.96      296.37      7.36 o 
   1   2  23       42.92       45.96      3.89 o 
   2   2  23       77.47       78.06      4.81 o 
   3   2  23      140.59      130.65      6.49 o 
   4   2  23       22.64       16.81      5.25 o 
   5   2  23        2.23        2.35      6.52 o 
  -5   3  23        1.42        7.13      7.26 o 
  -4   3  23        2.81        7.42      4.19 o 
  -3   3  23       11.89       11.81      5.38 o 
  -2   3  23        4.81        3.38      2.41 o 
  -1   3  23      202.76      183.71      8.11 o 
   0   3  23      350.74      310.21      7.60 o 
   1   3  23      204.03      190.28      7.55 o 
   2   3  23        5.37        9.34      2.76 o 
   3   3  23       12.16       11.11      4.91 o 
   4   3  23        2.87       -4.49      4.49 o 
   5   3  23        1.55        5.72      4.49 o 
  -5   4  23        9.34        7.96      7.55 o 
  -4   4  23        5.40        8.17      4.45 o 
  -3   4  23        1.88        0.51      7.73 o 
  -2   4  23       33.44       36.34      3.78 o 
  -1   4  23       49.11       48.92      4.11 o 
   0   4  23        4.04        6.43      2.85 o 
   1   4  23       47.82       54.46      3.19 o 
   2   4  23       33.58       25.57      3.30 o 
   3   4  23        1.54        0.99      3.00 o 
   4   4  23        5.52       12.25      4.50 o 
   5   4  23        9.47       18.01      4.80 o 
  -4   5  23        2.41        1.36      4.15 o 
  -3   5  23       17.95       21.40      5.54 o 
  -2   5  23       67.50       64.83      4.66 o 
  -1   5  23      243.13      237.80      8.13 o 
   0   5  23       53.30       51.43      4.29 o 
   1   5  23      242.27      248.33      6.48 o 
   2   5  23       69.03       67.62      3.84 o 
   3   5  23       17.86       19.92      3.52 o 
   4   5  23        2.48       -0.41      5.21 o 
  -4   6  23        7.48       16.77      9.82 o 
  -3   6  23       97.73       91.28      7.50 o 
  -2   6  23        7.41       16.04      5.49 o 
  -1   6  23       10.56       15.22      3.14 o 
   0   6  23       10.72       14.28      4.72 o 
   1   6  23       11.06        7.98      2.85 o 
   2   6  23        7.83        7.29      2.86 o 
   3   6  23       97.26       89.88      5.37 o 
   4   6  23        7.41       12.99      3.69 o 
  -4   7  23       10.46       14.57      7.23 o 
  -3   7  23        8.14       15.43      4.89 o 
  -2   7  23       53.86       43.92      6.24 o 
  -1   7  23       12.03       12.06      5.71 o 
   0   7  23       22.40       16.35      5.07 o 
   1   7  23       11.31       20.48      3.83 o 
   2   7  23       53.76       56.15      4.24 o 
   3   7  23        7.73        3.70      4.54 o 
   4   7  23       10.61       17.90      4.05 o 
  -3   8  23        3.00       -2.75      8.22 o 
  -2   8  23       39.50       31.93      6.17 o 
  -1   8  23        7.80       11.95      5.19 o 
   0   8  23       67.12       63.48      7.16 o 
   1   8  23        8.20        3.14      7.22 o 
   2   8  23       38.85       36.81      3.99 o 
   3   8  23        3.18        9.43      3.43 o 
  -2   9  23        2.50        3.48      6.02 o 
  -1   9  23       12.38       14.60      5.58 o 
   0   9  23        1.61       -2.09      5.13 o 
   1   9  23       12.24       26.89      6.35 o 
   2   9  23        2.49        4.88      3.37 o 
  -1  10  23        0.81       -0.69      7.03 o 
   0  10  23        0.26        2.71      5.95 o 
   1  10  23        0.80        7.98     10.89 o 
   0   0  24      356.69      320.95     19.24 o 
   1   0  24       89.05       85.23      5.10 o 
   2   0  24      101.00       93.87      5.20 o 
   3   0  24        0.21       -0.19      3.92 o 
   4   0  24      126.48      129.41      7.16 o 
   5   0  24       12.16        3.08      5.32 o 
  -5   1  24       12.09       17.15     10.63 o 
  -4   1  24        2.68        2.98      3.47 o 
  -3   1  24       50.37       47.87      4.44 o 
  -2   1  24       44.11       50.28      4.13 o 
  -1   1  24      385.94      377.80      8.76 o 
   0   1  24      393.50      392.03      8.88 o 
   1   1  24      392.25      386.57     10.38 o 
   2   1  24       42.27       38.22      3.79 o 
   3   1  24       51.66       61.76      4.81 o 
   4   1  24        2.45        1.63      5.06 o 
   5   1  24       11.91       10.73      5.66 o 
  -5   2  24       21.46       22.37      6.22 o 
  -4   2  24       59.36       60.86      9.68 o 
  -3   2  24       37.26       34.13      6.03 o 
  -2   2  24      115.57      111.45      5.82 o 
  -1   2  24      156.76      162.22      5.42 o 
   0   2  24       41.42       39.81      3.29 o 
   1   2  24      154.02      139.41      6.32 o 
   2   2  24      117.67      124.03      5.86 o 
   3   2  24       39.01       38.54      5.74 o 
   4   2  24       59.34       59.94      7.60 o 
   5   2  24       21.67       24.19      6.44 o 
  -5   3  24        2.60        6.06      7.16 o 
  -4   3  24       26.71       33.41      4.59 o 
  -3   3  24        0.13        1.77      3.15 o 
  -2   3  24      222.68      219.34      8.17 o 
  -1   3  24      178.99      163.69      5.58 o 
   0   3  24      295.67      306.31      9.06 o 
   1   3  24      179.19      156.78      6.94 o 
   2   3  24      221.72      220.70     10.47 o 
   3   3  24        0.21       -0.43      4.91 o 
   4   3  24       26.14       24.27      6.74 o 
   5   3  24        2.84        0.44      5.41 o 
  -4   4  24       38.01       37.98     10.99 o 
  -3   4  24       35.58       35.73      9.56 o 
  -2   4  24       25.56       25.61      3.99 o 
  -1   4  24      235.47      220.96      9.21 o 
   0   4  24      210.50      179.19     11.55 o 
   1   4  24      234.88      213.31      7.05 o 
   2   4  24       24.62       26.54      3.33 o 
   3   4  24       34.73       33.84      3.93 o 
   4   4  24       37.93       30.90      4.41 o 
   5   4  24       15.41       27.90      6.37 o 
  -4   5  24        5.34       10.98      4.80 o 
  -3   5  24       31.22       25.96      5.01 o 
  -2   5  24        5.76        8.40      3.12 o 
  -1   5  24       50.95       54.54      4.33 o 
   0   5  24      311.78      283.44     11.98 o 
   1   5  24       51.94       52.09      3.32 o 
   2   5  24        6.44        7.56      2.50 o 
   3   5  24       30.65       30.44      5.27 o 
   4   5  24        5.16        6.49      3.72 o 
  -4   6  24        8.79       -0.69      6.02 o 
  -3   6  24        5.57        6.99      5.62 o 
  -2   6  24       13.27       14.86      3.79 o 
  -1   6  24       60.32       59.92      8.83 o 
   0   6  24        3.25        3.58      4.24 o 
   1   6  24       57.19       62.64      5.13 o 
   2   6  24       13.18       17.38      3.27 o 
   3   6  24        5.73       12.08      3.24 o 
   4   6  24        8.66        8.76      3.75 o 
  -3   7  24        2.99        9.24      4.12 o 
  -2   7  24       17.95       23.85      5.61 o 
  -1   7  24       51.20       46.42      6.24 o 
   0   7  24       52.48       50.51      6.53 o 
   1   7  24       52.33       55.98      6.72 o 
   2   7  24       18.59       23.26      3.48 o 
   3   7  24        3.01        5.28      3.21 o 
  -3   8  24       14.24       16.50      5.98 o 
  -2   8  24        8.94       13.68      5.41 o 
  -1   8  24       21.34       21.84      5.91 o 
   0   8  24        7.07       15.00      5.44 o 
   1   8  24       21.51       36.86      6.20 o 
   2   8  24        8.40       12.11      3.34 o 
   3   8  24       14.72       25.98      6.31 o 
  -2   9  24        3.35        6.67      5.50 o 
  -1   9  24        3.21        3.10      5.48 o 
   0   9  24       15.85       13.74     13.71 o 
   1   9  24        3.12        4.09      5.60 o 
   2   9  24        3.51        3.40      3.44 o 
  -1  10  24        2.36        2.24      5.91 o 
   0  10  24       22.79       25.03      7.05 o 
   1  10  24        2.28       14.50      6.32 o 
   1   0  25       12.85       13.32      3.70 o 
   2   0  25      194.86      170.74      6.94 o 
   3   0  25       17.09       14.49      5.16 o 
   4   0  25        0.28       10.22      4.21 o 
   5   0  25        2.67       -2.35      5.67 o 
  -5   1  25        6.44        7.45     12.95 o 
  -4   1  25       43.64       43.84      4.90 o 
  -3   1  25       24.17       19.47      3.77 o 
  -2   1  25       98.66       90.57      5.26 o 
  -1   1  25      217.37      201.15      6.11 o 
   0   1  25        1.28       12.29      2.66 o 
   1   1  25      222.05      201.74      9.54 o 
   2   1  25       94.59       94.76      5.31 o 
   3   1  25       22.87       17.82      3.77 o 
   4   1  25       44.49       31.77      6.32 o 
   5   1  25        6.12       10.77      6.02 o 
  -5   2  25        4.08       12.18      7.42 o 
  -4   2  25       15.53       22.97      4.13 o 
  -3   2  25       40.70       45.80      4.89 o 
  -2   2  25       61.08       55.01      4.31 o 
  -1   2  25        2.27        6.78      3.28 o 
   0   2  25        2.85        6.33      3.99 o 
   1   2  25        3.17        8.22      2.94 o 
   2   2  25       61.93       60.93      4.55 o 
   3   2  25       40.56       44.62      6.19 o 
   4   2  25       15.32       15.61      5.55 o 
   5   2  25        4.09        7.83      6.25 o 
  -5   3  25       19.60        5.52      7.34 o 
  -4   3  25        4.45       10.43      5.07 o 
  -3   3  25       55.20       53.63      5.48 o 
  -2   3  25       50.87       48.26      4.40 o 
  -1   3  25      223.30      201.15      6.32 o 
   0   3  25     1069.11     1002.34     20.86 o 
   1   3  25      223.11      194.54      7.29 o 
   2   3  25       48.67       54.66      6.16 o 
   3   3  25       55.83       56.15      6.74 o 
   4   3  25        4.39        5.28      6.34 o 
   5   3  25       19.79       10.01      9.54 o 
  -4   4  25       16.95       20.25      5.04 o 
  -3   4  25       17.06       21.54      4.69 o 
  -2   4  25       49.74       41.63      4.04 o 
  -1   4  25      182.34      185.18      9.51 o 
   0   4  25       55.61       48.02      6.95 o 
   1   4  25      181.76      181.00      6.31 o 
   2   4  25       48.67       39.92      3.66 o 
   3   4  25       16.80       14.45      3.59 o 
   4   4  25       17.01       17.36      4.13 o 
  -4   5  25       48.29       52.05      6.37 o 
  -3   5  25       18.71       16.00      4.66 o 
  -2   5  25       64.31       60.77      8.91 o 
  -1   5  25      142.59      124.57      7.91 o 
   0   5  25       30.63       37.76      5.29 o 
   1   5  25      140.96      126.86      5.49 o 
   2   5  25       64.08       66.03      3.97 o 
   3   5  25       19.13       16.78      3.56 o 
   4   5  25       48.92       53.16      5.18 o 
  -4   6  25       11.51       18.79      5.30 o 
  -3   6  25       23.38       21.29      5.02 o 
  -2   6  25       12.62       15.52      3.67 o 
  -1   6  25       37.41       32.34      5.30 o 
   0   6  25       27.18       21.98      5.01 o 
   1   6  25       38.17       31.85      5.89 o 
   2   6  25       12.05       11.60      3.30 o 
   3   6  25       23.18       20.80      3.78 o 
   4   6  25       11.60       18.87      4.13 o 
  -3   7  25       14.55        9.05      7.69 o 
  -2   7  25       16.91       13.33      5.22 o 
  -1   7  25        0.16        1.55      4.65 o 
   0   7  25       40.39       40.96      6.11 o 
   1   7  25        0.25        1.87      8.35 o 
   2   7  25       15.90       15.11      3.59 o 
   3   7  25       14.53       16.27      4.49 o 
  -3   8  25        2.13       -3.91      5.35 o 
  -2   8  25       11.21       16.32      5.86 o 
  -1   8  25        5.40       24.75      5.78 o 
   0   8  25        8.87       13.68      5.50 o 
   1   8  25        4.98        5.10      6.05 o 
   2   8  25       10.80       12.92      3.47 o 
   3   8  25        2.31        7.69      3.63 o 
  -2   9  25       12.64       18.60      6.09 o 
  -1   9  25        5.65        6.09      5.50 o 
   0   9  25        7.27        9.76      5.73 o 
   1   9  25        5.50        7.14      5.93 o 
   2   9  25       12.14       11.98      6.21 o 
   0   0  26      291.86      265.14     10.10 o 
   1   0  26        3.19        5.01      2.68 o 
   2   0  26      255.98      222.29     13.32 o 
   3   0  26       13.69       17.79      4.35 o 
   4   0  26       10.45        6.36      3.94 o 
   5   0  26        1.96        1.15      6.22 o 
  -5   1  26        3.76        9.51      6.14 o 
  -4   1  26        0.75        2.58      3.71 o 
  -3   1  26       11.79       13.51      3.64 o 
  -2   1  26       31.09       31.59      3.75 o 
  -1   1  26       64.71       72.75      4.62 o 
   0   1  26        7.95       13.16      2.71 o 
   1   1  26       63.16       64.93      7.28 o 
   2   1  26       31.02       33.99      3.77 o 
   3   1  26       11.72       18.93      3.91 o 
   4   1  26        0.69        6.21      7.17 o 
   5   1  26        3.83        1.83      6.12 o 
  -5   2  26       51.63       49.70     12.31 o 
  -4   2  26       11.82       10.70      3.90 o 
  -3   2  26       34.82       26.37      4.13 o 
  -2   2  26        5.96       10.57      3.19 o 
  -1   2  26      264.57      238.34      6.96 o 
   0   2  26       19.30       16.89      3.41 o 
   1   2  26      267.34      226.25      7.99 o 
   2   2  26        5.47        3.80      2.94 o 
   3   2  26       35.18       28.98      8.90 o 
   4   2  26       12.04        6.40      5.63 o 
   5   2  26       51.16       46.61      7.45 o 
  -4   3  26       21.11       36.42     10.99 o 
  -3   3  26       10.47       12.38      3.80 o 
  -2   3  26      119.77      113.68      6.07 o 
  -1   3  26       42.73       35.83      3.89 o 
   0   3  26        0.03        5.15      5.78 o 
   1   3  26       43.69       44.04      4.05 o 
   2   3  26      121.67      121.78     12.69 o 
   3   3  26       11.14       21.69      5.57 o 
   4   3  26       20.70       20.74      6.41 o 
  -4   4  26       32.50       27.39      5.66 o 
  -3   4  26       40.51       38.57      5.44 o 
  -2   4  26       19.15       14.93      6.62 o 
  -1   4  26       12.81       16.36      3.19 o 
   0   4  26       39.42       42.38      4.19 o 
   1   4  26       11.86        9.33      2.87 o 
   2   4  26       17.97       14.23      3.17 o 
   3   4  26       39.68       44.79      4.54 o 
   4   4  26       32.43       40.21      5.11 o 
  -4   5  26        2.72        3.79      8.52 o 
  -3   5  26        7.22        4.72      4.23 o 
  -2   5  26        2.07        6.23      3.12 o 
  -1   5  26      118.73      114.25      5.95 o 
   0   5  26       43.20       43.14      5.87 o 
   1   5  26      119.35      120.18      5.36 o 
   2   5  26        2.08        5.62      2.53 o 
   3   5  26        7.58       13.49      3.59 o 
   4   5  26        2.83       12.26      4.24 o 
  -4   6  26       18.16       33.30      9.06 o 
  -3   6  26        4.65        5.95      4.83 o 
  -2   6  26       67.14       60.92      5.05 o 
  -1   6  26        0.27        9.58      4.44 o 
   0   6  26      113.31       99.35      7.92 o 
   1   6  26        0.36        3.08      5.07 o 
   2   6  26       67.17       63.31      4.53 o 
   3   6  26        4.69        6.11      3.48 o 
   4   6  26       18.12       27.46      4.34 o 
  -3   7  26        5.48       12.06      5.24 o 
  -2   7  26        2.66        0.80      4.55 o 
  -1   7  26       34.81       42.08      6.33 o 
   0   7  26        7.77       -1.89      4.48 o 
   1   7  26       35.44       34.18      6.29 o 
   2   7  26        2.64       -0.53      3.11 o 
   3   7  26        5.65        7.26      3.51 o 
  -2   8  26        1.90        4.06      5.48 o 
  -1   8  26       18.87       25.96      6.81 o 
   0   8  26        0.60        1.30      4.96 o 
   1   8  26       19.33       23.06      6.33 o 
   2   8  26        1.77       10.06      6.73 o 
  -1   9  26        1.35       -2.35      5.52 o 
   0   9  26        1.41        5.65      5.67 o 
   1   9  26        1.26       13.15      6.14 o 
   1   0  27        0.20       -2.58      2.58 o 
   2   0  27       99.65      105.32      5.88 o 
   3   0  27       19.74       19.38      3.92 o 
   4   0  27       29.25       30.16      4.84 o 
  -4   1  27       11.78        3.63      3.77 o 
  -3   1  27      123.61      125.53      6.85 o 
  -2   1  27       39.29       38.35      3.93 o 
  -1   1  27      124.12      114.77      5.76 o 
   0   1  27      460.41      435.81      9.87 o 
   1   1  27      126.89      112.36      5.62 o 
   2   1  27       40.36       42.01      4.12 o 
   3   1  27      122.78      122.37      7.65 o 
   4   1  27       11.71        3.99      5.43 o 
  -4   2  27        6.11        5.49      3.83 o 
  -3   2  27       44.39       41.11      4.91 o 
  -2   2  27        5.81       14.33      3.17 o 
  -1   2  27      175.64      168.19      6.98 o 
   0   2  27       11.93       15.58      3.26 o 
   1   2  27      170.27      159.98      6.80 o 
   2   2  27        5.48        6.44      3.25 o 
   3   2  27       43.68       50.73      6.42 o 
   4   2  27        6.40        4.03      5.78 o 
  -4   3  27        2.55       -3.48      3.48 o 
  -3   3  27        6.55        6.14      3.99 o 
  -2   3  27       12.95        9.03      3.51 o 
  -1   3  27       66.70       63.03      3.92 o 
   0   3  27      150.14      122.23      7.15 o 
   1   3  27       66.00       60.73      4.64 o 
   2   3  27       11.76       11.43      4.99 o 
   3   3  27        6.55        2.37      5.19 o 
   4   3  27        2.51        7.92      6.00 o 
  -4   4  27       24.51       31.37      5.59 o 
  -3   4  27       14.78       13.12      4.63 o 
  -2   4  27       16.86       16.41      4.15 o 
  -1   4  27        2.11        2.61      2.88 o 
   0   4  27       66.13       73.51      5.02 o 
   1   4  27        2.78        3.21      2.75 o 
   2   4  27       17.14       12.22      3.20 o 
   3   4  27       15.10       22.00      3.92 o 
   4   4  27       24.10       35.13      7.33 o 
  -4   5  27       17.94       15.91      5.46 o 
  -3   5  27        2.61        7.68      7.34 o 
  -2   5  27       45.34       36.54      5.03 o 
  -1   5  27       70.25       58.55      4.70 o 
   0   5  27       33.73       35.96      5.73 o 
   1   5  27       68.90       70.64      7.27 o 
   2   5  27       45.17       46.87      3.62 o 
   3   5  27        2.48        3.70      3.48 o 
   4   5  27       17.95       22.98      4.57 o 
  -3   6  27        1.61       -3.41      3.75 o 
  -2   6  27       24.41       29.98      4.29 o 
  -1   6  27        7.83        5.85      7.66 o 
   0   6  27        6.95        1.40      4.53 o 
   1   6  27        7.91       -0.60      4.84 o 
   2   6  27       23.54       27.01      3.82 o 
   3   6  27        1.52        6.13      4.02 o 
  -3   7  27       44.52       43.04      6.50 o 
  -2   7  27       17.52       16.80      5.57 o 
  -1   7  27       14.96       11.45     11.50 o 
   0   7  27       23.75       29.56      6.18 o 
   1   7  27       14.92       21.31      5.75 o 
   2   7  27       18.42       18.02      4.18 o 
   3   7  27       44.59       41.84      4.64 o 
  -2   8  27        2.19        4.03      5.46 o 
  -1   8  27       38.45       43.42      6.89 o 
   0   8  27        1.54        8.19      5.70 o 
   1   8  27       38.92       31.42      6.91 o 
   2   8  27        2.37        3.52      5.80 o 
  -1   9  27        0.02       -5.43      5.43 o 
   0   9  27        2.16        9.04      5.87 o 
   1   9  27        0.02       10.74     13.68 o 
   0   0  28      421.18      409.17     13.56 o 
   1   0  28       25.84       28.76      3.69 o 
   2   0  28      278.21      240.34      9.42 o 
   3   0  28        3.33        3.67      4.07 o 
   4   0  28        8.19        7.31      4.18 o 
  -4   1  28        2.06       10.58      4.18 o 
  -3   1  28       15.71       23.87      4.16 o 
  -2   1  28       42.03       36.37      4.16 o 
  -1   1  28       98.72       85.40      5.07 o 
   0   1  28        0.50       20.48      3.52 o 
   1   1  28       97.21       75.07      4.99 o 
   2   1  28       43.33       39.06      4.16 o 
   3   1  28       16.35       27.85      7.16 o 
   4   1  28        2.37        4.09      5.63 o 
  -4   2  28        4.46        6.53      6.93 o 
  -3   2  28       93.67       94.67      6.18 o 
  -2   2  28       16.41       18.90      3.64 o 
  -1   2  28       33.11       36.25      3.84 o 
   0   2  28        8.06        7.86      3.22 o 
   1   2  28       31.92       37.65      4.88 o 
   2   2  28       16.50       21.50      3.56 o 
   3   2  28       93.05      102.13      8.38 o 
   4   2  28        4.40        0.84      5.54 o 
  -4   3  28       25.60       30.94      5.69 o 
  -3   3  28        8.73        9.53      3.77 o 
  -2   3  28       26.11       25.57      4.87 o 
  -1   3  28       12.65       11.45      2.75 o 
   0   3  28       27.62       33.70      3.99 o 
   1   3  28       12.72       14.85      4.86 o 
   2   3  28       24.85       21.39      5.51 o 
   3   3  28        8.54       10.06      5.57 o 
   4   3  28       26.99       31.15      7.05 o 
  -4   4  28        0.83        1.37      4.78 o 
  -3   4  28       21.71       15.69      6.57 o 
  -2   4  28       11.41       13.75      4.20 o 
  -1   4  28       15.92       20.21      3.59 o 
   0   4  28      122.43      112.85      6.15 o 
   1   4  28       16.83       30.84      5.39 o 
   2   4  28       11.31       12.98      3.27 o 
   3   4  28       21.78       21.91      4.48 o 
   4   4  28        0.86        4.59      4.50 o 
  -3   5  28        5.81       19.28      4.96 o 
  -2   5  28        2.89        6.43      3.89 o 
  -1   5  28       37.66       41.40      4.33 o 
   0   5  28       71.63       64.65      6.72 o 
   1   5  28       37.32       35.90      6.08 o 
   2   5  28        2.82        3.66      3.08 o 
   3   5  28        5.88        7.94      5.15 o 
  -3   6  28        5.09        6.03      4.30 o 
  -2   6  28      103.50      109.58      7.92 o 
  -1   6  28       24.31       26.57      5.57 o 
   0   6  28       46.04       47.31      7.05 o 
   1   6  28       24.38       22.05      5.82 o 
   2   6  28      102.47      107.20      6.85 o 
   3   6  28        5.02       10.25      3.67 o 
  -3   7  28        0.90       -7.73      8.69 o 
  -2   7  28        3.72        9.32      5.25 o 
  -1   7  28       26.25       22.57      6.43 o 
   0   7  28        0.14       12.64      5.49 o 
   1   7  28       25.72       26.81      6.21 o 
   2   7  28        3.59        6.35      5.78 o 
   3   7  28        0.93        9.68      3.87 o 
  -2   8  28        0.91        6.00      6.94 o 
  -1   8  28        5.41       18.29      6.00 o 
   0   8  28        9.49       12.05      7.17 o 
   1   8  28        5.22       10.63      8.08 o 
   2   8  28        0.95        4.63      6.01 o 
   0   9  28        8.36       15.85      9.16 o 
   1   0  29        2.96        5.59      3.17 o 
   2   0  29       58.22       56.65      7.72 o 
   3   0  29        0.06        1.87      4.05 o 
   4   0  29       49.25       45.99      5.30 o 
  -4   1  29       11.40       17.19      4.48 o 
  -3   1  29       58.57       56.10      5.23 o 
  -2   1  29      142.79      128.58      6.55 o 
  -1   1  29        0.87        3.83      3.05 o 
   0   1  29       78.61       76.94      4.97 o 
   1   1  29        1.04        3.58      3.06 o 
   2   1  29      143.79      114.31      6.25 o 
   3   1  29       58.24       56.67     12.17 o 
   4   1  29       11.56       15.34      6.19 o 
  -4   2  29       12.12       10.84      6.55 o 
  -3   2  29       10.39        8.43      4.20 o 
  -2   2  29       10.32        8.28      5.37 o 
  -1   2  29      103.57      110.30      9.92 o 
   0   2  29        0.37        4.88      5.27 o 
   1   2  29      103.10      103.94      5.77 o 
   2   2  29        9.94       10.52      3.32 o 
   3   2  29       10.23       14.25      5.75 o 
   4   2  29       12.18       15.93     10.59 o 
  -4   3  29        1.49        9.82     14.83 o 
  -3   3  29       19.47       27.96      4.39 o 
  -2   3  29       65.71       67.87      5.15 o 
  -1   3  29       47.21       51.48      4.34 o 
   0   3  29        5.88        5.84      3.32 o 
   1   3  29       47.02       45.54      4.43 o 
   2   3  29       66.10       67.49      7.15 o 
   3   3  29       19.81       27.31      6.23 o 
   4   3  29        1.47       -1.32      6.15 o 
  -4   4  29       13.71       16.00      5.56 o 
  -3   4  29        5.56       18.26      5.05 o 
  -2   4  29        3.86        3.14      9.63 o 
  -1   4  29       49.65       59.96      4.67 o 
   0   4  29       31.61       33.35      4.30 o 
   1   4  29       49.03       48.46      7.49 o 
   2   4  29        3.54        7.01      3.29 o 
   3   4  29        5.41       12.12      4.03 o 
   4   4  29       13.55       25.48      6.23 o 
  -3   5  29       26.62       36.84     12.58 o 
  -2   5  29        4.52        9.96      4.49 o 
  -1   5  29       20.22       18.84      3.83 o 
   0   5  29       61.64       58.03      8.77 o 
   1   5  29       20.14       29.74      5.92 o 
   2   5  29        4.41        6.05      3.34 o 
   3   5  29       26.45       29.62      3.79 o 
  -3   6  29        6.70        5.21      4.66 o 
  -2   6  29       21.99       36.28      9.58 o 
  -1   6  29        9.09       20.69      5.37 o 
   0   6  29       10.40        8.18      5.01 o 
   1   6  29        8.98        7.67      5.18 o 
   2   6  29       23.09       30.04      8.94 o 
   3   6  29        6.67       16.59      4.10 o 
  -2   7  29       24.62       29.16      6.44 o 
  -1   7  29        1.92        8.05      5.53 o 
   0   7  29       11.08       14.66      5.34 o 
   1   7  29        1.77        2.28      7.23 o 
   2   7  29       24.73       23.74      6.47 o 
  -1   8  29        7.94        8.16      5.87 o 
   0   8  29        0.22       -1.31      5.50 o 
   1   8  29        7.83        9.37      9.23 o 
   0   0  30       45.34       49.42      7.91 o 
   1   0  30        6.19        6.72      3.22 o 
   2   0  30       87.71       85.62     10.01 o 
   3   0  30       34.72       40.25      4.68 o 
   4   0  30       21.24       18.29      6.17 o 
  -4   1  30        4.47       15.17      7.21 o 
  -3   1  30       10.40       10.94      5.89 o 
  -2   1  30       16.59       23.34      4.62 o 
  -1   1  30       97.28       92.22      6.14 o 
   0   1  30       21.89       27.29      3.88 o 
   1   1  30       97.67       91.85      7.30 o 
   2   1  30       17.30       25.44      4.35 o 
   3   1  30       10.74       12.93      4.54 o 
   4   1  30        4.19       -3.33      5.89 o 
  -4   2  30        8.48        4.60      5.30 o 
  -3   2  30       99.01      105.27      6.76 o 
  -2   2  30        9.20        7.20      4.43 o 
  -1   2  30       92.67       76.32      5.11 o 
   0   2  30       26.81       26.71      4.02 o 
   1   2  30       90.80       65.69      5.45 o 
   2   2  30        9.79       14.47      3.47 o 
   3   2  30       98.63      121.98     18.46 o 
   4   2  30        8.59        6.57      6.45 o 
  -4   3  30       24.68       23.45      9.32 o 
  -3   3  30       13.15       16.34      3.97 o 
  -2   3  30       88.89       88.70      8.11 o 
  -1   3  30        9.90       16.77      4.26 o 
   0   3  30        4.32       -2.57      3.42 o 
   1   3  30       10.02       13.65      3.45 o 
   2   3  30       89.02       82.51      7.77 o 
   3   3  30       13.73       16.40      5.99 o 
   4   3  30       25.10       31.52      8.57 o 
  -3   4  30       35.31       39.74      5.81 o 
  -2   4  30       45.66       49.17      5.54 o 
  -1   4  30        9.99       12.48      3.35 o 
   0   4  30        6.10        6.07      5.26 o 
   1   4  30       10.51       18.44      5.40 o 
   2   4  30       45.78       43.76      4.35 o 
   3   4  30       35.55       39.95      4.93 o 
  -3   5  30        7.88        5.99      4.76 o 
  -2   5  30        2.02        2.41      5.52 o 
  -1   5  30       43.94       39.48      5.70 o 
   0   5  30        7.08        9.47      7.17 o 
   1   5  30       42.98       43.18      9.42 o 
   2   5  30        2.23        3.31      3.34 o 
   3   5  30        8.22       23.18      5.54 o 
  -3   6  30        3.81        3.74      5.75 o 
  -2   6  30       11.41       33.08      7.60 o 
  -1   6  30        8.65       18.78      5.45 o 
   0   6  30        6.18        8.04      5.24 o 
   1   6  30        8.21       15.25      5.93 o 
   2   6  30       11.53       11.29      5.74 o 
   3   6  30        3.89        6.18      5.95 o 
  -2   7  30       12.60       15.41      9.08 o 
  -1   7  30        0.75        0.14      5.57 o 
   0   7  30        0.00        5.87      5.51 o 
   1   7  30        0.57        7.03      5.75 o 
   2   7  30       12.42       13.13      6.63 o 
  -1   8  30        5.23       -5.31      5.31 o 
   0   8  30        0.05        3.41      5.97 o 
   1   8  30        5.04        8.58      6.18 o 
   1   0  31       12.03       21.23      3.87 o 
   2   0  31       24.32       30.26      4.33 o 
   3   0  31        2.61        4.50      3.60 o 
   4   0  31        8.85        5.14      6.01 o 
  -4   1  31        5.98        7.97      4.57 o 
  -3   1  31       18.22       20.02      4.42 o 
  -2   1  31       16.02       11.08      3.59 o 
  -1   1  31       19.51       22.79      3.84 o 
   0   1  31        1.62        7.60      4.20 o 
   1   1  31       19.86       25.21      4.05 o 
   2   1  31       15.35       19.08      3.71 o 
   3   1  31       17.93       23.45      5.76 o 
   4   1  31        6.08        8.30      6.53 o 
  -4   2  31       14.58       18.09      5.08 o 
  -3   2  31        3.99       17.95      4.20 o 
  -2   2  31       40.81       36.03      7.59 o 
  -1   2  31       41.26       34.68      4.98 o 
   0   2  31       19.39       15.26      3.86 o 
   1   2  31       40.75       40.75      4.36 o 
   2   2  31       40.07       38.54      5.82 o 
   3   2  31        4.02       14.58      7.57 o 
   4   2  31       14.50       16.63      6.50 o 
  -3   3  31       10.54       16.36      4.25 o 
  -2   3  31       16.37       10.94      3.66 o 
  -1   3  31       74.67       62.15      5.84 o 
   0   3  31        4.25        4.05      3.98 o 
   1   3  31       74.22       71.11      7.03 o 
   2   3  31       16.34       15.46      9.94 o 
   3   3  31       10.80        8.18      6.15 o 
  -3   4  31        2.14        2.87      5.44 o 
  -2   4  31       20.73       26.12      4.73 o 
  -1   4  31       65.49       53.21      8.80 o 
   0   4  31       23.09       31.69      5.50 o 
   1   4  31       66.02       66.57      7.24 o 
   2   4  31       20.35       20.56      3.86 o 
   3   4  31        2.29        0.41      3.96 o 
  -3   5  31        8.26       -2.22      4.67 o 
  -2   5  31        3.68        0.85      6.66 o 
  -1   5  31        0.36        3.77      5.91 o 
   0   5  31        4.82        8.00      5.04 o 
   1   5  31        0.48        5.52      5.30 o 
   2   5  31        3.45        3.10      5.89 o 
   3   5  31        8.20        8.77      5.78 o 
  -2   6  31        7.89       17.96      6.92 o 
  -1   6  31        6.31        9.01      5.44 o 
   0   6  31        0.24        2.86      6.13 o 
   1   6  31        6.43        9.53      5.63 o 
   2   6  31        7.59        1.94      5.55 o 
  -1   7  31       17.37       23.99      6.63 o 
   0   7  31        5.56       20.50      6.06 o 
   1   7  31       16.83       19.80      6.35 o 
   0   0  32        0.96        0.49      5.91 o 
   1   0  32        6.23        8.56      6.42 o 
   2   0  32        0.79        9.91      3.63 o 
   3   0  32       36.24       35.12      6.03 o 
  -3   1  32       21.00       20.82      6.96 o 
  -2   1  32       52.02       42.91      4.58 o 
  -1   1  32       35.85       38.17      4.40 o 
   0   1  32       44.55       39.07      5.54 o 
   1   1  32       36.01       46.88      5.02 o 
   2   1  32       50.97       48.97      4.75 o 
   3   1  32       20.89       16.36      7.99 o 
  -3   2  32        6.42       16.47      4.34 o 
  -2   2  32        4.86        7.40      3.34 o 
  -1   2  32       25.97       36.85      5.02 o 
   0   2  32       29.47       26.97      4.01 o 
   1   2  32       25.25       43.60      4.80 o 
   2   2  32        5.30        3.35      4.80 o 
   3   2  32        6.41        6.56      5.99 o 
  -3   3  32       11.44       29.80      7.36 o 
  -2   3  32       20.98       22.26      4.30 o 
  -1   3  32        2.19       -0.03      3.71 o 
   0   3  32        0.23        3.20      3.40 o 
   1   3  32        2.33        9.10      4.78 o 
   2   3  32       20.65       24.53      7.17 o 
   3   3  32       11.28       14.78      6.27 o 
  -3   4  32       14.04       17.83      5.19 o 
  -2   4  32       37.07       40.66      5.71 o 
  -1   4  32       30.92       16.90      4.31 o 
   0   4  32       45.64       41.46      5.89 o 
   1   4  32       30.44       33.97      6.53 o 
   2   4  32       36.78       46.83      4.66 o 
   3   4  32       14.66       20.19      5.45 o 
  -2   5  32        0.19        8.27      4.27 o 
  -1   5  32       20.03       11.74      7.08 o 
   0   5  32       26.12       31.38      6.53 o 
   1   5  32       20.39       15.63      7.05 o 
   2   5  32        0.23        1.22      7.73 o 
  -2   6  32        0.51       15.64      7.36 o 
  -1   6  32        1.99       11.30      5.60 o 
   0   6  32       14.92       27.62      6.17 o 
   1   6  32        2.12       11.20      5.91 o 
   2   6  32        0.45        5.93      6.14 o 
  -1   7  32       19.10       34.55      6.95 o 
   0   7  32        1.40        7.60      8.44 o 
   1   7  32       18.66       21.35      6.90 o 
   1   0  33       29.28       32.92      4.38 o 
   2   0  33       36.68       33.91      4.25 o 
   3   0  33       97.46       99.69      6.88 o 
  -3   1  33        0.68        8.13      4.01 o 
  -2   1  33       11.17       20.03      3.90 o 
  -1   1  33       45.28       41.89      6.51 o 
   0   1  33        2.92        1.67      7.08 o 
   1   1  33       44.05       56.09      8.57 o 
   2   1  33       11.88       13.08      3.78 o 
   3   1  33        0.60       10.10      5.55 o 
  -3   2  33        4.84       13.51      4.23 o 
  -2   2  33       19.11       22.35      3.96 o 
  -1   2  33       18.38       17.62      5.32 o 
   0   2  33       95.15      112.84      7.76 o 
   1   2  33       18.25       21.57      7.10 o 
   2   2  33       18.90       25.86      6.21 o 
   3   2  33        5.08       15.49      6.47 o 
  -3   3  33        4.64        9.28      4.23 o 
  -2   3  33        0.99       -0.52      4.84 o 
  -1   3  33       16.47       27.76      4.75 o 
   0   3  33       86.63       91.38      5.98 o 
   1   3  33       16.63       27.97      7.49 o 
   2   3  33        0.89       -0.83      5.80 o 
   3   3  33        4.67       -0.89      6.46 o 
  -2   4  33       17.38       22.84      8.20 o 
  -1   4  33        6.38        1.91      5.78 o 
   0   4  33       43.17       41.73      8.54 o 
   1   4  33        6.45       15.98      6.16 o 
   2   4  33       17.75       15.61      6.37 o 
  -2   5  33       16.69       13.90      4.79 o 
  -1   5  33       17.58       11.45      6.95 o 
   0   5  33        0.17       -0.21      5.13 o 
   1   5  33       18.29       26.63      6.42 o 
   2   5  33       16.10       10.55      6.56 o 
  -1   6  33       27.69       25.55      9.89 o 
   0   6  33        6.57       16.87      6.06 o 
   1   6  33       27.39       29.05      6.63 o 
   0   0  34        0.50        1.35      6.30 o 
   1   0  34       34.15       37.78      6.82 o 
   2   0  34        4.73        3.34      3.30 o 
   3   0  34        0.03        8.93      4.08 o 
  -3   1  34        5.72       14.01      4.34 o 
  -2   1  34        8.43       12.60      3.67 o 
  -1   1  34       10.13        9.44      4.50 o 
   0   1  34       81.52       81.35     10.64 o 
   1   1  34        9.66       11.44      3.84 o 
   2   1  34        8.25       17.89      3.97 o 
   3   1  34        5.74       13.24      6.08 o 
  -3   2  34        1.24        1.74      3.86 o 
  -2   2  34        3.12        5.03      3.51 o 
  -1   2  34        2.72        7.66      4.30 o 
   0   2  34       34.24       36.56      5.87 o 
   1   2  34        2.81       13.45      3.91 o 
   2   2  34        2.80       10.14      5.54 o 
   3   2  34        1.28       -4.77      6.04 o 
  -2   3  34        0.63        7.04     10.28 o 
  -1   3  34       11.65       21.95      5.59 o 
   0   3  34        4.43       24.54     11.31 o 
   1   3  34       11.72       15.32      5.61 o 
   2   3  34        0.71        2.78      5.86 o 
  -2   4  34        7.10        4.40      5.63 o 
  -1   4  34       14.59       12.08      6.61 o 
   0   4  34        7.40       15.67      7.07 o 
   1   4  34       13.97       30.60      6.54 o 
   2   4  34        6.91       13.96      6.51 o 
  -2   5  34       18.75       20.98      7.59 o 
  -1   5  34       11.84       18.84      7.39 o 
   0   5  34       40.30       44.52      6.98 o 
   1   5  34       11.87       19.49      6.59 o 
   2   5  34       17.86       25.75      7.04 o 
   0   6  34       20.91       28.45      6.98 o 
   1   0  35       18.72       24.95      5.24 o 
   2   0  35        0.31        3.73      3.46 o 
   3   0  35       31.39       31.85      6.32 o 
  -2   1  35       21.75       27.65      6.46 o 
  -1   1  35       27.38       30.12      5.34 o 
   0   1  35        7.59       14.17      4.88 o 
   1   1  35       26.97       26.74      4.38 o 
   2   1  35       22.16       29.94      4.51 o 
  -2   2  35       63.18       65.11     11.12 o 
  -1   2  35        3.78        8.72      5.35 o 
   0   2  35       44.93       46.03      5.93 o 
   1   2  35        3.83        8.56      3.70 o 
   2   2  35       64.65       76.82      8.12 o 
  -2   3  35        3.44        6.78      4.52 o 
  -1   3  35       30.26       42.80      6.06 o 
   0   3  35       14.42       22.02      4.93 o 
   1   3  35       30.40       32.50      6.47 o 
   2   3  35        3.47        7.97      6.06 o 
  -2   4  35        2.85        8.96      7.01 o 
  -1   4  35        5.63        9.57      5.40 o 
   0   4  35       21.20       18.55      7.55 o 
   1   4  35        5.45       18.24      6.27 o 
   2   4  35        2.55        5.25      6.44 o 
  -1   5  35        0.87        9.76      7.23 o 
   0   5  35        2.81       13.65      7.07 o 
   1   5  35        1.00        1.33      6.03 o 
   0   0  36        0.31       -5.39      5.39 o 
   1   0  36       31.73       29.35      5.25 o 
   2   0  36        2.10        4.41      3.64 o 
  -2   1  36        0.34       10.26      4.31 o 
  -1   1  36        5.25        0.23      7.16 o 
   0   1  36       37.66       38.36      5.86 o 
   1   1  36        5.21       10.94      4.48 o 
   2   1  36        0.47        2.15      3.83 o 
  -2   2  36       37.22       47.15      6.02 o 
  -1   2  36        5.62        9.15      7.89 o 
   0   2  36        1.29        3.53      5.58 o 
   1   2  36        6.03       12.35      4.58 o 
   2   2  36       38.07       40.79     10.49 o 
  -2   3  36        3.66       10.27      6.05 o 
  -1   3  36       20.07       30.85      5.66 o 
   0   3  36        4.24       17.66      5.08 o 
   1   3  36       20.00       30.35      6.35 o 
   2   3  36        3.67        8.18      6.04 o 
  -1   4  36       22.19       25.45      7.81 o 
   0   4  36       11.17       21.29      8.22 o 
   1   4  36       21.85       29.19     10.15 o 
   1   0  37       20.37       28.20      6.96 o 
   2   0  37        0.00        8.96      4.00 o 
  -2   1  37       11.09       19.76      5.00 o 
  -1   1  37        9.57       11.54      5.00 o 
   0   1  37        6.94        9.33     11.72 o 
   1   1  37        9.64       26.16      5.09 o 
   2   1  37       11.16       13.65      5.84 o 
  -1   2  37        4.68        4.49      6.00 o 
   0   2  37        0.15        5.70      8.94 o 
   1   2  37        4.75       12.96      7.75 o 
  -1   3  37       28.49       42.10     12.70 o 
   0   3  37        5.01       19.39      7.75 o 
   1   3  37       28.73       35.68      6.71 o 
   0   0  38        6.50       20.48      7.36 o 
   1   0  38       86.61       93.34     15.81 o 
  -1   1  38        3.83        3.37      4.40 o 
   0   1  38        2.96        1.29      5.75 o 
   1   1  38        3.65       19.57      5.22 o 
   0   2  38        2.93       -0.29      6.86 o 
                                                 
